# Supplementary material for: Developing Lotka–Volterra Based Models to Describe Bdellovibrio Predation in a Batch and Chemostat Experimental System
Source: Environ Microbiol Rep. 2025 Jul 6;17(4):e70141. doi: 10.1111/1758-2229.70141 (PMC12229818; doi:10.1111/1758-2229.70141)
Supplement: Supplementary file 1 — TABLE S1: The growth of Psedumonas on different concentrations of glucose. [file EMI4-17-e70141-s008.xlsx]

## Sheet: Sheet1
Time (h)	Glucose (mg/L)	Cells/ml
0	0	1028000
0	0	1096000
0	0	904000
2	0	668000
2	0	616000
2	0	540000
4	0	1712000
4	0	1836000
4	0	1676000
6	0	3500000
6	0	3724000
6	0	3156000
8	0	13260000
8	0	13648000
8	0	12756000
10	0	59620000
10	0	64220000
10	0	56704000
12	0	104632000
12	0	111600000
12	0	97000000
14	0	145948000
14	0	157192000
14	0	138620000
16	0	257468000
16	0	250280000
16	0	208056000
0	0.5	852000
0	0.5	832000
0	0.5	804000
2	0.5	908000
2	0.5	1092000
2	0.5	816000
4	0.5	2124000
4	0.5	1964000
4	0.5	2028000
6	0.5	3804000
6	0.5	4232000
6	0.5	3488000
8	0.5	12404000
8	0.5	13960000
8	0.5	12044000
10	0.5	57112000
10	0.5	59880000
10	0.5	53948000
12	0.5	111596000
12	0.5	115444000
12	0.5	105476000
14	0.5	157964000
14	0.5	174820000
14	0.5	148212000
16	0.5	359612000
16	0.5	358260000
16	0.5	340224000
0	1	840000
0	1	764000
0	1	748000
2	1	1532000
2	1	1512000
2	1	1552000
4	1	1532000
4	1	1176000
4	1	1240000
6	1	4832000
6	1	4956000
6	1	5012000
8	1	12988000
8	1	11764000
8	1	8728000
10	1	67332000
10	1	71612000
10	1	63904000
12	1	101144000
12	1	90708000
12	1	92420000
14	1	159676000
14	1	162684000
14	1	143724000
16	1	266416000
16	1	256208000
16	1	248984000
0	2.5	752000
0	2.5	800000
0	2.5	748000
2	2.5	1264000
2	2.5	1200000
2	2.5	1048000
4	2.5	1480000
4	2.5	1420000
4	2.5	1352000
6	2.5	4572000
6	2.5	4848000
6	2.5	4584000
8	2.5	5960000
8	2.5	6824000
8	2.5	5492000
10	2.5	45744000
10	2.5	47544000
10	2.5	43916000
12	2.5	74852000
12	2.5	74840000
12	2.5	71328000
14	2.5	114256000
14	2.5	135252000
14	2.5	111144000
16	2.5	128196000
16	2.5	126532000
16	2.5	98132000
0	5	832000
0	5	888000
0	5	880000
2	5	984000
2	5	376000
2	5	496000
4	5	620000
4	5	768000
4	5	708000
6	5	1368000
6	5	1392000
6	5	1408000
8	5	2584000
8	5	2848000
8	5	2640000
10	5	18192000
10	5	16824000
10	5	18000000
12	5	30600000
12	5	34520000
12	5	30440000
14	5	83640000
14	5	91648000
14	5	91648000
16	5	365232000
16	5	363200000
16	5	353496000
0	20	632000
0	20	780000
0	20	672000
2	20	496000
2	20	364000
2	20	480000
4	20	2296000
4	20	2588000
4	20	2284000
6	20	2884000
6	20	3092000
6	20	2920000
8	20	19700000
8	20	20816000
8	20	20236000
10	20	61692000
10	20	64468000
10	20	57452000
12	20	119332000
12	20	117372000
12	20	113980000
14	20	124740000
14	20	134200000
14	20	118340000
16	20	257076000
16	20	262708000
16	20	254428000
