# Supplementary material for: Developing Lotka–Volterra Based Models to Describe Bdellovibrio Predation in a Batch and Chemostat Experimental System
Source: Environ Microbiol Rep. 2025 Jul 6;17(4):e70141. doi: 10.1111/1758-2229.70141 (PMC12229818; doi:10.1111/1758-2229.70141)
Supplement: Supplementary file 2 — TABLE S2: The growth kinetics of Psedumonas on different concentrations of glucose. Type describes whether the data is M (measured) or F (fitted) using the Monod equation. U = growth rate; UMAX = maximum growth rate; K s = saturation constant. [file EMI4-17-e70141-s004.xlsx]

## Sheet: Sheet1
Glucose (S) (mg/L)	U (h-1)	1/U	1/S	UMAX( h-1)	Ks (mg/L)	Type
0	0.514591	1.94329		1.03252	0.178936	M
0.5	0.746523	1.33954	2	1.03252	0.178936	M
1	0.900754	1.11018	1	1.03252	0.178936	M
2.5	1.00794	0.992122	0.4	1.03252	0.178936	M
5	0.941096	1.06259	0.2	1.03252	0.178936	M
20	0.960599	1.04102	0.05	1.03252	0.178936	M
0	0	1.94329		1.03252	0.178936	F
0.5	0.760398	1.33954	2	1.03252	0.178936	F
1	0.87581	1.11018	1	1.03252	0.178936	F
2.5	0.963558	0.992122	0.4	1.03252	0.178936	F
5	0.99685	1.06259	0.2	1.03252	0.178936	F
20	1.02337	1.04102	0.05	1.03252	0.178936	F
