# Supplementary material for: Developing Lotka–Volterra Based Models to Describe Bdellovibrio Predation in a Batch and Chemostat Experimental System
Source: Environ Microbiol Rep. 2025 Jul 6;17(4):e70141. doi: 10.1111/1758-2229.70141 (PMC12229818; doi:10.1111/1758-2229.70141)
Supplement: Supplementary file 3 — TABLE S3: The growth of Bdellovirbio on different concentrations of Pseudmonas sp. (prey). [file EMI4-17-e70141-s002.xlsx]

## Sheet: Sheet1
Time (h)	Flask	Cell type	Cells/ml
0	1	Predator	36400
0	1	Predator	27600
0	1	Predator	18000
2	1	Predator	21200
2	1	Predator	16800
2	1	Predator	18400
4	1	Predator	21200
4	1	Predator	16800
4	1	Predator	18400
18	1	Predator	18400
18	1	Predator	19200
18	1	Predator	57200
20	1	Predator	139600
20	1	Predator	142800
20	1	Predator	459600
22	1	Predator	334400
22	1	Predator	45200
22	1	Predator	39200
24	1	Predator	61200
24	1	Predator	88800
24	1	Predator	78800
42	1	Predator	35600
42	1	Predator	32000
42	1	Predator	24000
44	1	Predator	67600
44	1	Predator	47600
44	1	Predator	60000
46	1	Predator	65600
46	1	Predator	52800
46	1	Predator	62800
48	1	Predator	62800
48	1	Predator	67200
48	1	Predator	77600
66	1	Predator	47600
66	1	Predator	56400
66	1	Predator	36800
68	1	Predator	91200
68	1	Predator	90800
68	1	Predator	96400
70	1	Predator	225600
70	1	Predator	336400
70	1	Predator	260000
72	1	Predator	79200
72	1	Predator	88000
72	1	Predator	97600
0	2	Predator	190800
0	2	Predator	198800
0	2	Predator	179200
0	2	Prey	1436400
0	2	Prey	1284400
0	2	Prey	1312400
2	2	Predator	199600
2	2	Predator	188400
2	2	Predator	168000
2	2	Prey	629600
2	2	Prey	592800
2	2	Prey	545200
4	2	Predator	145200
4	2	Predator	152400
4	2	Predator	142000
4	2	Prey	766400
4	2	Prey	760400
4	2	Prey	730000
18	2	Predator	73600
18	2	Predator	87600
18	2	Predator	165200
18	2	Prey	570800
18	2	Prey	548800
18	2	Prey	526800
20	2	Predator	198800
20	2	Predator	174400
20	2	Predator	313200
20	2	Prey	759200
20	2	Prey	729600
20	2	Prey	719600
22	2	Predator	158000
22	2	Predator	181200
22	2	Predator	169200
22	2	Prey	695200
22	2	Prey	696000
22	2	Prey	677600
24	2	Predator	165200
24	2	Predator	163600
24	2	Predator	144400
24	2	Prey	372800
24	2	Prey	641600
24	2	Prey	588000
42	2	Predator	202000
42	2	Predator	216000
42	2	Predator	196000
42	2	Prey	292000
42	2	Prey	292000
42	2	Prey	295600
44	2	Predator	182800
44	2	Predator	226400
44	2	Predator	200400
44	2	Prey	513200
44	2	Prey	572400
44	2	Prey	438800
46	2	Predator	192000
46	2	Predator	196800
46	2	Predator	176400
46	2	Prey	443600
46	2	Prey	447600
46	2	Prey	398800
48	2	Predator	212800
48	2	Predator	221200
48	2	Predator	199600
48	2	Prey	947600
48	2	Prey	919600
48	2	Prey	835200
66	2	Predator	254000
66	2	Predator	249200
66	2	Predator	234400
66	2	Prey	690400
66	2	Prey	736000
66	2	Prey	644000
68	2	Predator	272000
68	2	Predator	270000
68	2	Predator	239600
68	2	Prey	1018000
68	2	Prey	984400
68	2	Prey	906400
70	2	Predator	290600
70	2	Predator	177360
70	2	Predator	224080
70	2	Prey	933800
70	2	Prey	773200
70	2	Prey	837000
72	2	Predator	355400
72	2	Predator	275600
72	2	Predator	248800
72	2	Prey	1012000
72	2	Prey	1076800
72	2	Prey	1055600
0	3	Predator	208000
0	3	Predator	640000
0	3	Predator	280000
0	3	Prey	13760000
0	3	Prey	14520000
0	3	Prey	14840000
2	3	Predator	207600
2	3	Predator	231600
2	3	Predator	213600
2	3	Prey	6303600
2	3	Prey	7038000
2	3	Prey	6484400
4	3	Predator	181600
4	3	Predator	177200
4	3	Predator	173200
4	3	Prey	8337600
4	3	Prey	8278400
4	3	Prey	7911200
18	3	Predator	107200
18	3	Predator	177600
18	3	Predator	172400
18	3	Prey	918800
18	3	Prey	814400
18	3	Prey	790000
20	3	Predator	237200
20	3	Predator	236800
20	3	Predator	216800
20	3	Prey	4552000
20	3	Prey	4376400
20	3	Prey	4297200
22	3	Predator	217200
22	3	Predator	202800
22	3	Predator	200000
22	3	Prey	5452400
22	3	Prey	5388400
22	3	Prey	5173600
24	3	Predator	233600
24	3	Predator	233600
24	3	Predator	161600
24	3	Prey	6249200
24	3	Prey	6664400
24	3	Prey	6049600
42	3	Predator	293600
42	3	Predator	322000
42	3	Predator	275200
42	3	Prey	4558400
42	3	Prey	5160800
42	3	Prey	4374000
44	3	Predator	360800
44	3	Predator	323200
44	3	Predator	343200
44	3	Prey	8533200
44	3	Prey	8249600
44	3	Prey	7884400
46	3	Predator	203200
46	3	Predator	275600
46	3	Predator	253600
46	3	Prey	8782400
46	3	Prey	9334400
46	3	Prey	8381600
48	3	Predator	356000
48	3	Predator	375600
48	3	Predator	344000
48	3	Prey	9797200
48	3	Prey	9442400
48	3	Prey	8704000
66	3	Predator	594800
66	3	Predator	556000
66	3	Predator	551600
66	3	Prey	8230000
66	3	Prey	8466000
66	3	Prey	7657200
68	3	Predator	556000
68	3	Predator	554800
68	3	Predator	507600
68	3	Prey	9259200
68	3	Prey	9278400
68	3	Prey	8588000
70	3	Predator	789600
70	3	Predator	731200
70	3	Predator	729600
70	3	Prey	9181600
70	3	Prey	9161600
70	3	Prey	8860400
72	3	Predator	721600
72	3	Predator	776800
72	3	Predator	666400
72	3	Prey	11448800
72	3	Prey	10057200
72	3	Prey	10974400
0	4	Predator	600000
0	4	Predator	360000
0	4	Predator	280000
0	4	Prey	91600000
0	4	Prey	89720000
0	4	Prey	148400000
2	4	Predator	304000
2	4	Predator	260000
2	4	Predator	296000
2	4	Prey	76400000
2	4	Prey	86328000
2	4	Prey	71176000
4	4	Predator	852000
4	4	Predator	856000
4	4	Predator	960000
4	4	Prey	80632000
4	4	Prey	84708000
4	4	Prey	79296000
18	4	Predator	920000
18	4	Predator	528000
18	4	Predator	540000
18	4	Prey	165792000
18	4	Prey	135716000
18	4	Prey	129572000
20	4	Predator	1592000
20	4	Predator	1512000
20	4	Predator	1700000
20	4	Prey	136900000
20	4	Prey	129860000
20	4	Prey	129988000
22	4	Predator	1788000
22	4	Predator	1616000
22	4	Predator	1680000
22	4	Prey	130784000
22	4	Prey	126052000
22	4	Prey	126704000
24	4	Predator	2360000
24	4	Predator	2840000
24	4	Predator	1960000
24	4	Prey	153680000
24	4	Prey	169880000
24	4	Prey	148000000
42	4	Predator	258400000
42	4	Predator	277880000
42	4	Predator	261880000
42	4	Prey	5120000
42	4	Prey	3160000
42	4	Prey	4960000
44	4	Predator	353840000
44	4	Predator	252240000
44	4	Predator	337760000
44	4	Prey	6720000
44	4	Prey	4760000
44	4	Prey	7520000
46	4	Predator	240080000
46	4	Predator	245680000
46	4	Predator	234800000
46	4	Prey	2080000
46	4	Prey	4360000
46	4	Prey	5600000
48	4	Predator	253960000
48	4	Predator	254960000
48	4	Predator	229840000
48	4	Prey	4560000
48	4	Prey	4440000
48	4	Prey	3120000
66	4	Predator	271520000
66	4	Predator	259040000
66	4	Predator	252560000
66	4	Prey	6280000
66	4	Prey	5320000
66	4	Prey	8080000
68	4	Predator	259840000
68	4	Predator	264320000
68	4	Predator	243160000
68	4	Prey	7320000
68	4	Prey	8800000
68	4	Prey	9360000
70	4	Predator	201640000
70	4	Predator	255720000
70	4	Predator	250880000
70	4	Prey	7400000
70	4	Prey	6080000
70	4	Prey	7480000
72	4	Predator	301920000
72	4	Predator	301160000
72	4	Predator	279960000
72	4	Prey	10000000
72	4	Prey	55280000
72	4	Prey	11960000
0	5	Predator	496000
0	5	Predator	504000
0	5	Predator	412000
0	5	Prey	1496640000
0	5	Prey	1425040000
0	5	Prey	1400280000
2	5	Predator	1640000
2	5	Predator	2560000
2	5	Predator	1960000
2	5	Prey	1382880000
2	5	Prey	1310040000
2	5	Prey	1194880000
4	5	Predator	16240000
4	5	Predator	16320000
4	5	Predator	14880000
4	5	Prey	1075200000
4	5	Prey	1118920000
4	5	Prey	1034720000
18	5	Predator	6680000
18	5	Predator	3680000
18	5	Predator	3120000
18	5	Prey	1660520000
18	5	Prey	1713080000
18	5	Prey	1623760000
20	5	Predator	18400000
20	5	Predator	19600000
20	5	Predator	20400000
20	5	Prey	2226800000
20	5	Prey	2169200000
20	5	Prey	2090800000
22	5	Predator	12800000
22	5	Predator	10000000
22	5	Predator	10400000
22	5	Prey	2029600000
22	5	Prey	1990400000
22	5	Prey	1960800000
24	5	Predator	8800000
24	5	Predator	19600000
24	5	Predator	18800000
24	5	Prey	1807600000
24	5	Prey	2657200000
24	5	Prey	2470400000
42	5	Predator	2246000000
42	5	Predator	4245600000
42	5	Predator	4077200000
42	5	Prey	557200000
42	5	Prey	913600000
42	5	Prey	845600000
44	5	Predator	2926000000
44	5	Predator	2850400000
44	5	Predator	2720400000
44	5	Prey	62400000
44	5	Prey	61600000
44	5	Prey	62800000
46	5	Predator	2869200000
46	5	Predator	2482000000
46	5	Predator	2363200000
46	5	Prey	19600000
46	5	Prey	15200000
46	5	Prey	18400000
48	5	Predator	3006000000
48	5	Predator	3135600000
48	5	Predator	2814800000
48	5	Prey	17600000
48	5	Prey	25600000
48	5	Prey	18000000
66	5	Predator	2662000000
66	5	Predator	2653600000
66	5	Predator	2544000000
66	5	Prey	2000000
66	5	Prey	8000000
66	5	Prey	5600000
68	5	Predator	2400000000
68	5	Predator	2410000000
68	5	Predator	2342800000
68	5	Prey	28000000
68	5	Prey	32000000
68	5	Prey	29200000
70	5	Predator	7936400000
70	5	Predator	3562800000
70	5	Predator	3440400000
70	5	Prey	62800000
70	5	Prey	26800000
70	5	Prey	24800000
72	5	Predator	2982000000
72	5	Predator	3201200000
72	5	Predator	2863200000
72	5	Prey	29200000
72	5	Prey	17600000
72	5	Prey	34000000
