# Supplementary material for: Developing Lotka–Volterra Based Models to Describe Bdellovibrio Predation in a Batch and Chemostat Experimental System
Source: Environ Microbiol Rep. 2025 Jul 6;17(4):e70141. doi: 10.1111/1758-2229.70141 (PMC12229818; doi:10.1111/1758-2229.70141)
Supplement: Supplementary file 4 — TABLE S4: The growth rate of Bdellovirbio on different concentrations of Pseudmonas sp. (prey). Type describes whether the data is measured by experiment (M) or fitted using the Monod equation (F_M) or the Holling III equation (F_H). U = growth rate. [file EMI4-17-e70141-s005.xlsx]

## Sheet: Sheet1
prey	U	Type
0	-0.0518118	M
1000000	0.00403686	M
10000000	0.00547361	M
100000000	0.192171	M
1000000000	0.242971	M
0	0	F_M
1000000	0.00368372	F_M
10000000	0.0325879	F_M
100000000	0.152958	F_M
1000000000	0.246367	F_M
0	0	F_H
1000000	8.90267e-05	F_H
10000000	0.00859233	F_H
100000000	0.191541	F_H
1000000000	0.243357	F_H
