# Supplementary material for: Developing Lotka–Volterra Based Models to Describe Bdellovibrio Predation in a Batch and Chemostat Experimental System
Source: Environ Microbiol Rep. 2025 Jul 6;17(4):e70141. doi: 10.1111/1758-2229.70141 (PMC12229818; doi:10.1111/1758-2229.70141)
Supplement: Supplementary file 5 — TABLE S5: The growth and changes in concentration of predator, prey, and substrate in five different batches. CELL describes the object measured: PREY (prey), PRED (predator), and SUB (substrate). msubstrate is the concentration of the substrate (mg/L). Type describes whether the data is measured by experiment (expPREY, expPRED, and expSUB) or whether its data built in the model (mprey, mpred, and msub). mdead is the concentration of prey predicted by the model to be dead. Model indicates the model used: H2 = Holling type II and H3 = Holling type III. [file EMI4-17-e70141-s003.xlsx]

## Sheet: Sheet1
Batch	CELL	FCM	msubstrate	Time	Type	Model
1	PRED	60000		0	expPRED
1	PRED	60000		0	expPRED
1	PRED	80000		0	expPRED
1	PRED	100000		2	expPRED
1	PRED	100000		2	expPRED
1	PRED	120000		2	expPRED
1	PRED	80000		4	expPRED
1	PRED	120000		4	expPRED
1	PRED	100000		4	expPRED
1	PRED	140000		6	expPRED
1	PRED	180000		6	expPRED
1	PRED	120000		6	expPRED
1	PRED	1028000		20	expPRED
1	PRED	1044000		20	expPRED
1	PRED	1388000		20	expPRED
1	PRED	1584000		22	expPRED
1	PRED	1400000		22	expPRED
1	PRED	1428000		22	expPRED
1	PRED	3636000		24	expPRED
1	PRED	3828000		24	expPRED
1	PRED	3456000		24	expPRED
1	PRED	394440000		44	expPRED
1	PRED	417240000		44	expPRED
1	PRED	348680000		44	expPRED
1	PRED	439120000		46	expPRED
1	PRED	453720000		46	expPRED
1	PRED	420000000		46	expPRED
1	PRED	437280000		48	expPRED
1	PRED	449560000		48	expPRED
1	PRED	411240000		48	expPRED
1	PRED	359360000		68	expPRED
1	PRED	560640000		68	expPRED
1	PRED	323240000		68	expPRED
1	PRED	466520000		70	expPRED
1	PRED	499200000		70	expPRED
1	PRED	474600000		70	expPRED
1	PRED	542960000		72	expPRED
1	PRED	542440000		72	expPRED
1	PRED	485000000		72	expPRED
2	PRED	1588800		0	expPRED
2	PRED	1514800		0	expPRED
2	PRED	1432400		0	expPRED
2	PRED	1114400		2	expPRED
2	PRED	1091600		2	expPRED
2	PRED	1073600		2	expPRED
2	PRED	819600		4	expPRED
2	PRED	800800		4	expPRED
2	PRED	781600		4	expPRED
2	PRED	668800		6	expPRED
2	PRED	648000		6	expPRED
2	PRED	635200		6	expPRED
2	PRED	301976000		20	expPRED
2	PRED	299440000		20	expPRED
2	PRED	274716000		20	expPRED
2	PRED	411812000		22	expPRED
2	PRED	408680000		22	expPRED
2	PRED	368384000		22	expPRED
2	PRED	424480000		24	expPRED
2	PRED	424200000		24	expPRED
2	PRED	398080000		24	expPRED
2	PRED	444880000		44	expPRED
2	PRED	453360000		44	expPRED
2	PRED	390640000		44	expPRED
2	PRED	450000000		46	expPRED
2	PRED	442320000		46	expPRED
2	PRED	414320000		46	expPRED
2	PRED	425320000		48	expPRED
2	PRED	427400000		48	expPRED
2	PRED	407320000		48	expPRED
2	PRED	288840000		68	expPRED
2	PRED	223400000		68	expPRED
2	PRED	270400000		68	expPRED
2	PRED	432560000		70	expPRED
2	PRED	413200000		70	expPRED
2	PRED	417440000		70	expPRED
2	PRED	453680000		72	expPRED
2	PRED	495040000		72	expPRED
2	PRED	424760000		72	expPRED
3	PRED	17722800		0	expPRED
3	PRED	17468800		0	expPRED
3	PRED	16564800		0	expPRED
3	PRED	15080000		2	expPRED
3	PRED	15265600		2	expPRED
3	PRED	14331600		2	expPRED
3	PRED	14449600		4	expPRED
3	PRED	14456000		4	expPRED
3	PRED	13438000		4	expPRED
3	PRED	16259600		6	expPRED
3	PRED	15196000		6	expPRED
3	PRED	14548800		6	expPRED
3	PRED	19604000		20	expPRED
3	PRED	19908000		20	expPRED
3	PRED	18440000		20	expPRED
3	PRED	23416000		22	expPRED
3	PRED	19948000		22	expPRED
3	PRED	20704000		22	expPRED
3	PRED	22160000		24	expPRED
3	PRED	21376000		24	expPRED
3	PRED	20276000		24	expPRED
3	PRED	251400000		44	expPRED
3	PRED	248160000		44	expPRED
3	PRED	226480000		44	expPRED
3	PRED	250960000		46	expPRED
3	PRED	257120000		46	expPRED
3	PRED	230720000		46	expPRED
3	PRED	277440000		48	expPRED
3	PRED	278600000		48	expPRED
3	PRED	261840000		48	expPRED
3	PRED	244360000		68	expPRED
3	PRED	231480000		68	expPRED
3	PRED	226120000		68	expPRED
3	PRED	255664000		70	expPRED
3	PRED	261224000		70	expPRED
3	PRED	253068000		70	expPRED
3	PRED	259280000		72	expPRED
3	PRED	260920000		72	expPRED
3	PRED	243400000		72	expPRED
4	PRED	5744400		0	expPRED
4	PRED	1535200		0	expPRED
4	PRED	1420400		0	expPRED
4	PRED	1050400		2	expPRED
4	PRED	1034000		2	expPRED
4	PRED	1180000		2	expPRED
4	PRED	867600		4	expPRED
4	PRED	805200		4	expPRED
4	PRED	866800		4	expPRED
4	PRED	706800		6	expPRED
4	PRED	695600		6	expPRED
4	PRED	644400		6	expPRED
4	PRED	331208000		20	expPRED
4	PRED	345184000		20	expPRED
4	PRED	308660000		20	expPRED
4	PRED	435880000		22	expPRED
4	PRED	425840000		22	expPRED
4	PRED	417400000		22	expPRED
4	PRED	360240000		24	expPRED
4	PRED	359560000		24	expPRED
4	PRED	342280000		24	expPRED
4	PRED	484720000		44	expPRED
4	PRED	475800000		44	expPRED
4	PRED	455680000		44	expPRED
4	PRED	440360000		46	expPRED
4	PRED	452560000		46	expPRED
4	PRED	425480000		46	expPRED
4	PRED	429480000		48	expPRED
4	PRED	442080000		48	expPRED
4	PRED	417160000		48	expPRED
4	PRED	452800000		68	expPRED
4	PRED	447200000		68	expPRED
4	PRED	418120000		68	expPRED
4	PRED	438160000		70	expPRED
4	PRED	432556000		70	expPRED
4	PRED	424376000		70	expPRED
4	PRED	457440000		72	expPRED
4	PRED	439560000		72	expPRED
4	PRED	435840000		72	expPRED
5	PRED	18252000		0	expPRED
5	PRED	17992000		0	expPRED
5	PRED	18052000		0	expPRED
5	PRED	6292000		2	expPRED
5	PRED	6056000		2	expPRED
5	PRED	5888000		2	expPRED
5	PRED	3256000		4	expPRED
5	PRED	2972000		4	expPRED
5	PRED	3128000		4	expPRED
5	PRED	5356000		6	expPRED
5	PRED	5660000		6	expPRED
5	PRED	5432000		6	expPRED
5	PRED	1001720000		20	expPRED
5	PRED	1043200000		20	expPRED
5	PRED	1084480000		20	expPRED
5	PRED	1165800000		22	expPRED
5	PRED	1190680000		22	expPRED
5	PRED	1116640000		22	expPRED
5	PRED	903480000		24	expPRED
5	PRED	894920000		24	expPRED
5	PRED	871280000		24	expPRED
5	PRED	1063280000		44	expPRED
5	PRED	1045040000		44	expPRED
5	PRED	1001600000		44	expPRED
5	PRED	963000000		46	expPRED
5	PRED	948040000		46	expPRED
5	PRED	907480000		46	expPRED
5	PRED	999400000		48	expPRED
5	PRED	1002680000		48	expPRED
5	PRED	954360000		48	expPRED
5	PRED	883560000		68	expPRED
5	PRED	973280000		68	expPRED
5	PRED	839480000		68	expPRED
5	PRED	916880000		70	expPRED
5	PRED	925640000		70	expPRED
5	PRED	902200000		70	expPRED
5	PRED	940120000		72	expPRED
5	PRED	900080000		72	expPRED
5	PRED	887400000		72	expPRED
1	PREY	40000		0	expPREY
1	PREY	20000		0	expPREY
1	PREY	40000		0	expPREY
1	PREY	20000		2	expPREY
1	PREY	20000		2	expPREY
1	PREY	20000		2	expPREY
1	PREY	240000		4	expPREY
1	PREY	220000		4	expPREY
1	PREY	240000		4	expPREY
1	PREY	1640000		6	expPREY
1	PREY	1680000		6	expPREY
1	PREY	1420000		6	expPREY
1	PREY	40544000		20	expPREY
1	PREY	40136000		20	expPREY
1	PREY	39428000		20	expPREY
1	PREY	47372000		22	expPREY
1	PREY	42516000		22	expPREY
1	PREY	41844000		22	expPREY
1	PREY	27424000		24	expPREY
1	PREY	24244000		24	expPREY
1	PREY	23172000		24	expPREY
1	PREY	2840000		44	expPREY
1	PREY	2480000		44	expPREY
1	PREY	2560000		44	expPREY
1	PREY	1560000		46	expPREY
1	PREY	2480000		46	expPREY
1	PREY	1480000		46	expPREY
1	PREY	2240000		48	expPREY
1	PREY	1840000		48	expPREY
1	PREY	1000000		48	expPREY
1	PREY	1760000		68	expPREY
1	PREY	2720000		68	expPREY
1	PREY	1120000		68	expPREY
1	PREY	2240000		70	expPREY
1	PREY	2080000		70	expPREY
1	PREY	2600000		70	expPREY
1	PREY	2160000		72	expPREY
1	PREY	1920000		72	expPREY
1	PREY	1520000		72	expPREY
2	PREY	1478000		0	expPREY
2	PREY	1476800		0	expPREY
2	PREY	1377600		0	expPREY
2	PREY	2041600		2	expPREY
2	PREY	1960400		2	expPREY
2	PREY	1905200		2	expPREY
2	PREY	10748000		4	expPREY
2	PREY	10775600		4	expPREY
2	PREY	10762000		4	expPREY
2	PREY	27198400		6	expPREY
2	PREY	29122800		6	expPREY
2	PREY	25190400		6	expPREY
2	PREY	2152000		20	expPREY
2	PREY	2220000		20	expPREY
2	PREY	2028000		20	expPREY
2	PREY	2172000		22	expPREY
2	PREY	2252000		22	expPREY
2	PREY	1800000		22	expPREY
2	PREY	2800000		24	expPREY
2	PREY	2720000		24	expPREY
2	PREY	3360000		24	expPREY
2	PREY	3000000		44	expPREY
2	PREY	2680000		44	expPREY
2	PREY	3320000		44	expPREY
2	PREY	2080000		46	expPREY
2	PREY	2160000		46	expPREY
2	PREY	1840000		46	expPREY
2	PREY	960000		48	expPREY
2	PREY	960000		48	expPREY
2	PREY	1360000		48	expPREY
2	PREY	1720000		68	expPREY
2	PREY	1360000		68	expPREY
2	PREY	1840000		68	expPREY
2	PREY	2600000		70	expPREY
2	PREY	2520000		70	expPREY
2	PREY	1200000		70	expPREY
2	PREY	1680000		72	expPREY
2	PREY	1840000		72	expPREY
2	PREY	1960000		72	expPREY
3	PREY	156400		0	expPREY
3	PREY	179600		0	expPREY
3	PREY	162000		0	expPREY
3	PREY	188400		2	expPREY
3	PREY	190800		2	expPREY
3	PREY	178400		2	expPREY
3	PREY	176000		4	expPREY
3	PREY	187200		4	expPREY
3	PREY	182000		4	expPREY
3	PREY	150800		6	expPREY
3	PREY	159600		6	expPREY
3	PREY	148800		6	expPREY
3	PREY	172000		20	expPREY
3	PREY	244000		20	expPREY
3	PREY	200000		20	expPREY
3	PREY	120000		22	expPREY
3	PREY	140000		22	expPREY
3	PREY	120000		22	expPREY
3	PREY	144000		24	expPREY
3	PREY	196000		24	expPREY
3	PREY	152000		24	expPREY
3	PREY	2680000		44	expPREY
3	PREY	2360000		44	expPREY
3	PREY	2920000		44	expPREY
3	PREY	1080000		46	expPREY
3	PREY	1080000		46	expPREY
3	PREY	800000		46	expPREY
3	PREY	720000		48	expPREY
3	PREY	1120000		48	expPREY
3	PREY	1120000		48	expPREY
3	PREY	2320000		68	expPREY
3	PREY	2040000		68	expPREY
3	PREY	2560000		68	expPREY
3	PREY	2984000		70	expPREY
3	PREY	3888000		70	expPREY
3	PREY	2664000		70	expPREY
3	PREY	1200000		72	expPREY
3	PREY	1200000		72	expPREY
3	PREY	1440000		72	expPREY
4	PREY	5692400		0	expPREY
4	PREY	1484000		0	expPREY
4	PREY	1456000		0	expPREY
4	PREY	2087600		2	expPREY
4	PREY	1934800		2	expPREY
4	PREY	1971200		2	expPREY
4	PREY	12409600		4	expPREY
4	PREY	11992000		4	expPREY
4	PREY	12187200		4	expPREY
4	PREY	42103200		6	expPREY
4	PREY	42195200		6	expPREY
4	PREY	39384800		6	expPREY
4	PREY	4628000		20	expPREY
4	PREY	4580000		20	expPREY
4	PREY	4232000		20	expPREY
4	PREY	5040000		22	expPREY
4	PREY	5240000		22	expPREY
4	PREY	4120000		22	expPREY
4	PREY	3880000		24	expPREY
4	PREY	6440000		24	expPREY
4	PREY	3320000		24	expPREY
4	PREY	5720000		44	expPREY
4	PREY	4880000		44	expPREY
4	PREY	5000000		44	expPREY
4	PREY	2360000		46	expPREY
4	PREY	2320000		46	expPREY
4	PREY	2600000		46	expPREY
4	PREY	2560000		48	expPREY
4	PREY	2160000		48	expPREY
4	PREY	2840000		48	expPREY
4	PREY	4360000		68	expPREY
4	PREY	5200000		68	expPREY
4	PREY	4880000		68	expPREY
4	PREY	3720000		70	expPREY
4	PREY	3808000		70	expPREY
4	PREY	3996000		70	expPREY
4	PREY	3040000		72	expPREY
4	PREY	2680000		72	expPREY
4	PREY	2440000		72	expPREY
5	PREY	115360000		0	expPREY
5	PREY	142304000		0	expPREY
5	PREY	113196000		0	expPREY
5	PREY	149488000		2	expPREY
5	PREY	152564000		2	expPREY
5	PREY	146140000		2	expPREY
5	PREY	222500000		4	expPREY
5	PREY	217684000		4	expPREY
5	PREY	222372000		4	expPREY
5	PREY	259268000		6	expPREY
5	PREY	260544000		6	expPREY
5	PREY	239904000		6	expPREY
5	PREY	9280000		20	expPREY
5	PREY	10480000		20	expPREY
5	PREY	10680000		20	expPREY
5	PREY	12360000		22	expPREY
5	PREY	12560000		22	expPREY
5	PREY	12320000		22	expPREY
5	PREY	6000000		24	expPREY
5	PREY	3760000		24	expPREY
5	PREY	6360000		24	expPREY
5	PREY	4520000		44	expPREY
5	PREY	4320000		44	expPREY
5	PREY	4040000		44	expPREY
5	PREY	1840000		46	expPREY
5	PREY	2040000		46	expPREY
5	PREY	2200000		46	expPREY
5	PREY	1960000		48	expPREY
5	PREY	1560000		48	expPREY
5	PREY	1560000		48	expPREY
5	PREY	3120000		68	expPREY
5	PREY	4600000		68	expPREY
5	PREY	2840000		68	expPREY
5	PREY	3520000		70	expPREY
5	PREY	3920000		70	expPREY
5	PREY	1880000		70	expPREY
5	PREY	2720000		72	expPREY
5	PREY	2880000		72	expPREY
5	PREY	2640000		72	expPREY
1	SUB		5.32142	0	expSUB
1	SUB		4.27082	2	expSUB
1	SUB		2.08666	4	expSUB
1	SUB		2.03864	6	expSUB
1	SUB		2.36411	20	expSUB
1	SUB		-0.497655	44	expSUB
1	SUB		-1.04915	68	expSUB
3	SUB		0.668391	0	expSUB
3	SUB		0.587875	2	expSUB
3	SUB		-0.168795	4	expSUB
3	SUB		0.791592	6	expSUB
3	SUB		0.253194	20	expSUB
3	SUB		0.797414	44	expSUB
3	SUB		0.0174622	68	expSUB
4	SUB		8.48052	0	expSUB
4	SUB		6.38901	2	expSUB
4	SUB		0.475829	4	expSUB
4	SUB		-0.797413	6	expSUB
4	SUB		-0.366693	20	expSUB
4	SUB		0.870171	44	expSUB
4	SUB		-2.01827	68	expSUB
5	SUB		17.2239	0	expSUB
5	SUB		2.43735	2	expSUB
5	SUB		4.18205	4	expSUB
5	SUB		-0.398706	6	expSUB
5	SUB		0.283752	20	expSUB
5	SUB		1.6021	44	expSUB
5	SUB		-2.34422	68	expSUB
1	PREY	33000		0	mdead	H2
1	PREY	66585		0.72727	mdead	H2
1	PREY	134340		1.4545	mdead	H2
1	PREY	271060		2.1818	mdead	H2
1	PREY	546920		2.9091	mdead	H2
1	PREY	1103100		3.6364	mdead	H2
1	PREY	2225300		4.3636	mdead	H2
1	PREY	4487300		5.0909	mdead	H2
1	PREY	9042500		5.8182	mdead	H2
1	PREY	18207000		6.5455	mdead	H2
1	PREY	36546000		7.2727	mdead	H2
1	PREY	72812000		8	mdead	H2
1	PREY	138850000		8.7273	mdead	H2
1	PREY	155030000		9.4545	mdead	H2
1	PREY	155030000		10.182	mdead	H2
1	PREY	155030000		10.909	mdead	H2
1	PREY	155030000		11.636	mdead	H2
1	PREY	155030000		12.364	mdead	H2
1	PREY	155030000		13.091	mdead	H2
1	PREY	155030000		13.818	mdead	H2
1	PREY	155030000		14.545	mdead	H2
1	PREY	155030000		15.273	mdead	H2
1	PREY	155030000		16	mdead	H2
1	PREY	155030000		16.727	mdead	H2
1	PREY	155030000		17.455	mdead	H2
1	PREY	155030000		18.182	mdead	H2
1	PREY	155030000		18.909	mdead	H2
1	PREY	155030000		19.636	mdead	H2
1	PREY	155030000		20.364	mdead	H2
1	PREY	155030000		21.091	mdead	H2
1	PREY	155030000		21.818	mdead	H2
1	PREY	155030000		22.545	mdead	H2
1	PREY	155030000		23.273	mdead	H2
1	PREY	155030000		24	mdead	H2
1	PREY	155030000		24.727	mdead	H2
1	PREY	155030000		25.455	mdead	H2
1	PREY	155030000		26.182	mdead	H2
1	PREY	155030000		26.909	mdead	H2
1	PREY	155030000		27.636	mdead	H2
1	PREY	155030000		28.364	mdead	H2
1	PREY	155030000		29.091	mdead	H2
1	PREY	155030000		29.818	mdead	H2
1	PREY	155030000		30.545	mdead	H2
1	PREY	155030000		31.273	mdead	H2
1	PREY	155030000		32	mdead	H2
1	PREY	155030000		32.727	mdead	H2
1	PREY	155030000		33.455	mdead	H2
1	PREY	155030000		34.182	mdead	H2
1	PREY	155030000		34.909	mdead	H2
1	PREY	155030000		35.636	mdead	H2
1	PREY	155030000		36.364	mdead	H2
1	PREY	155030000		37.091	mdead	H2
1	PREY	155030000		37.818	mdead	H2
1	PREY	155030000		38.545	mdead	H2
1	PREY	155030000		39.273	mdead	H2
1	PREY	155030000		40	mdead	H2
1	PREY	155030000		40.727	mdead	H2
1	PREY	155030000		41.455	mdead	H2
1	PREY	155030000		42.182	mdead	H2
1	PREY	155030000		42.909	mdead	H2
1	PREY	155030000		43.636	mdead	H2
1	PREY	155030000		44.364	mdead	H2
1	PREY	155030000		45.091	mdead	H2
1	PREY	155030000		45.818	mdead	H2
1	PREY	155030000		46.545	mdead	H2
1	PREY	155030000		47.273	mdead	H2
1	PREY	155030000		48	mdead	H2
1	PREY	155030000		48.727	mdead	H2
1	PREY	155030000		49.455	mdead	H2
1	PREY	155030000		50.182	mdead	H2
1	PREY	155030000		50.909	mdead	H2
1	PREY	155030000		51.636	mdead	H2
1	PREY	155030000		52.364	mdead	H2
1	PREY	155030000		53.091	mdead	H2
1	PREY	155030000		53.818	mdead	H2
1	PREY	155030000		54.545	mdead	H2
1	PREY	155030000		55.273	mdead	H2
1	PREY	155030000		56	mdead	H2
1	PREY	155030000		56.727	mdead	H2
1	PREY	155030000		57.455	mdead	H2
1	PREY	155030000		58.182	mdead	H2
1	PREY	155030000		58.909	mdead	H2
1	PREY	155030000		59.636	mdead	H2
1	PREY	155030000		60.364	mdead	H2
1	PREY	155030000		61.091	mdead	H2
1	PREY	155030000		61.818	mdead	H2
1	PREY	155030000		62.545	mdead	H2
1	PREY	155030000		63.273	mdead	H2
1	PREY	155030000		64	mdead	H2
1	PREY	155030000		64.727	mdead	H2
1	PREY	155030000		65.455	mdead	H2
1	PREY	155030000		66.182	mdead	H2
1	PREY	155030000		66.909	mdead	H2
1	PREY	155030000		67.636	mdead	H2
1	PREY	155030000		68.364	mdead	H2
1	PREY	155030000		69.091	mdead	H2
1	PREY	155030000		69.818	mdead	H2
1	PREY	155030000		70.545	mdead	H2
1	PREY	155030000		71.273	mdead	H2
1	PREY	155030000		72	mdead	H2
1	PREY	33000		0	mprey	H2
1	PREY	66579		0.72727	mprey	H2
1	PREY	134330		1.4545	mprey	H2
1	PREY	271020		2.1818	mprey	H2
1	PREY	546830		2.9091	mprey	H2
1	PREY	1102900		3.6364	mprey	H2
1	PREY	2225000		4.3636	mprey	H2
1	PREY	4486500		5.0909	mprey	H2
1	PREY	9041100		5.8182	mprey	H2
1	PREY	18205000		6.5455	mprey	H2
1	PREY	36541000		7.2727	mprey	H2
1	PREY	72803000		8	mprey	H2
1	PREY	138830000		8.7273	mprey	H2
1	PREY	155010000		9.4545	mprey	H2
1	PREY	155000000		10.182	mprey	H2
1	PREY	154990000		10.909	mprey	H2
1	PREY	154980000		11.636	mprey	H2
1	PREY	154970000		12.364	mprey	H2
1	PREY	154960000		13.091	mprey	H2
1	PREY	154940000		13.818	mprey	H2
1	PREY	154920000		14.545	mprey	H2
1	PREY	154900000		15.273	mprey	H2
1	PREY	154870000		16	mprey	H2
1	PREY	154840000		16.727	mprey	H2
1	PREY	154810000		17.455	mprey	H2
1	PREY	154770000		18.182	mprey	H2
1	PREY	154730000		18.909	mprey	H2
1	PREY	154680000		19.636	mprey	H2
1	PREY	154620000		20.364	mprey	H2
1	PREY	154550000		21.091	mprey	H2
1	PREY	154480000		21.818	mprey	H2
1	PREY	154390000		22.545	mprey	H2
1	PREY	154290000		23.273	mprey	H2
1	PREY	154170000		24	mprey	H2
1	PREY	154040000		24.727	mprey	H2
1	PREY	153880000		25.455	mprey	H2
1	PREY	153710000		26.182	mprey	H2
1	PREY	153510000		26.909	mprey	H2
1	PREY	153280000		27.636	mprey	H2
1	PREY	153010000		28.364	mprey	H2
1	PREY	152700000		29.091	mprey	H2
1	PREY	152350000		29.818	mprey	H2
1	PREY	151950000		30.545	mprey	H2
1	PREY	151490000		31.273	mprey	H2
1	PREY	150960000		32	mprey	H2
1	PREY	150350000		32.727	mprey	H2
1	PREY	149650000		33.455	mprey	H2
1	PREY	148860000		34.182	mprey	H2
1	PREY	147940000		34.909	mprey	H2
1	PREY	146890000		35.636	mprey	H2
1	PREY	145700000		36.364	mprey	H2
1	PREY	144320000		37.091	mprey	H2
1	PREY	142760000		37.818	mprey	H2
1	PREY	140970000		38.545	mprey	H2
1	PREY	138930000		39.273	mprey	H2
1	PREY	136610000		40	mprey	H2
1	PREY	133960000		40.727	mprey	H2
1	PREY	130960000		41.455	mprey	H2
1	PREY	127560000		42.182	mprey	H2
1	PREY	123720000		42.909	mprey	H2
1	PREY	119380000		43.636	mprey	H2
1	PREY	114510000		44.364	mprey	H2
1	PREY	109060000		45.091	mprey	H2
1	PREY	102990000		45.818	mprey	H2
1	PREY	96288000		46.545	mprey	H2
1	PREY	88931000		47.273	mprey	H2
1	PREY	80942000		48	mprey	H2
1	PREY	72377000		48.727	mprey	H2
1	PREY	63344000		49.455	mprey	H2
1	PREY	54021000		50.182	mprey	H2
1	PREY	44662000		50.909	mprey	H2
1	PREY	35599000		51.636	mprey	H2
1	PREY	27215000		52.364	mprey	H2
1	PREY	19881000		53.091	mprey	H2
1	PREY	13866000		53.818	mprey	H2
1	PREY	9262400		54.545	mprey	H2
1	PREY	5963100		55.273	mprey	H2
1	PREY	3731900		56	mprey	H2
1	PREY	2288400		56.727	mprey	H2
1	PREY	1384900		57.455	mprey	H2
1	PREY	831210		58.182	mprey	H2
1	PREY	495790		58.909	mprey	H2
1	PREY	295010		59.636	mprey	H2
1	PREY	175140		60.364	mprey	H2
1	PREY	103810		61.091	mprey	H2
1	PREY	61531		61.818	mprey	H2
1	PREY	36442		62.545	mprey	H2
1	PREY	21571		63.273	mprey	H2
1	PREY	12776		64	mprey	H2
1	PREY	7562.8		64.727	mprey	H2
1	PREY	4475.3		65.455	mprey	H2
1	PREY	2650.1		66.182	mprey	H2
1	PREY	1568.6		66.909	mprey	H2
1	PREY	928.19		67.636	mprey	H2
1	PREY	549.62		68.364	mprey	H2
1	PREY	325.32		69.091	mprey	H2
1	PREY	192.5		69.818	mprey	H2
1	PREY	113.98		70.545	mprey	H2
1	PREY	67.467		71.273	mprey	H2
1	PREY	39.937		72	mprey	H2
1	PRED	66700		0	mpred	H2
1	PRED	66711		0.72727	mpred	H2
1	PRED	66733		1.4545	mpred	H2
1	PRED	66776		2.1818	mpred	H2
1	PRED	66865		2.9091	mpred	H2
1	PRED	67041		3.6364	mpred	H2
1	PRED	67394		4.3636	mpred	H2
1	PRED	68092		5.0909	mpred	H2
1	PRED	69441		5.8182	mpred	H2
1	PRED	71961		6.5455	mpred	H2
1	PRED	76415		7.2727	mpred	H2
1	PRED	83681		8	mpred	H2
1	PRED	94511		8.7273	mpred	H2
1	PRED	108550		9.4545	mpred	H2
1	PRED	124730		10.182	mpred	H2
1	PRED	143330		10.909	mpred	H2
1	PRED	164690		11.636	mpred	H2
1	PRED	189250		12.364	mpred	H2
1	PRED	217460		13.091	mpred	H2
1	PRED	249880		13.818	mpred	H2
1	PRED	287130		14.545	mpred	H2
1	PRED	329930		15.273	mpred	H2
1	PRED	379110		16	mpred	H2
1	PRED	435620		16.727	mpred	H2
1	PRED	500540		17.455	mpred	H2
1	PRED	575140		18.182	mpred	H2
1	PRED	660850		18.909	mpred	H2
1	PRED	759320		19.636	mpred	H2
1	PRED	872460		20.364	mpred	H2
1	PRED	1002400		21.091	mpred	H2
1	PRED	1151800		21.818	mpred	H2
1	PRED	1323300		22.545	mpred	H2
1	PRED	1520300		23.273	mpred	H2
1	PRED	1746700		24	mpred	H2
1	PRED	2006700		24.727	mpred	H2
1	PRED	2305300		25.455	mpred	H2
1	PRED	2648200		26.182	mpred	H2
1	PRED	3042100		26.909	mpred	H2
1	PRED	3494300		27.636	mpred	H2
1	PRED	4013400		28.364	mpred	H2
1	PRED	4609400		29.091	mpred	H2
1	PRED	5293500		29.818	mpred	H2
1	PRED	6078600		30.545	mpred	H2
1	PRED	6979300		31.273	mpred	H2
1	PRED	8012500		32	mpred	H2
1	PRED	9197500		32.727	mpred	H2
1	PRED	10556000		33.455	mpred	H2
1	PRED	12113000		34.182	mpred	H2
1	PRED	13896000		34.909	mpred	H2
1	PRED	15938000		35.636	mpred	H2
1	PRED	18275000		36.364	mpred	H2
1	PRED	20947000		37.091	mpred	H2
1	PRED	24001000		37.818	mpred	H2
1	PRED	27488000		38.545	mpred	H2
1	PRED	31465000		39.273	mpred	H2
1	PRED	35996000		40	mpred	H2
1	PRED	41150000		40.727	mpred	H2
1	PRED	47002000		41.455	mpred	H2
1	PRED	53636000		42.182	mpred	H2
1	PRED	61135000		42.909	mpred	H2
1	PRED	69590000		43.636	mpred	H2
1	PRED	79089000		44.364	mpred	H2
1	PRED	89715000		45.091	mpred	H2
1	PRED	101540000		45.818	mpred	H2
1	PRED	114620000		46.545	mpred	H2
1	PRED	128960000		47.273	mpred	H2
1	PRED	144540000		48	mpred	H2
1	PRED	161250000		48.727	mpred	H2
1	PRED	178860000		49.455	mpred	H2
1	PRED	197040000		50.182	mpred	H2
1	PRED	215290000		50.909	mpred	H2
1	PRED	232960000		51.636	mpred	H2
1	PRED	249310000		52.364	mpred	H2
1	PRED	263610000		53.091	mpred	H2
1	PRED	275340000		53.818	mpred	H2
1	PRED	284320000		54.545	mpred	H2
1	PRED	290750000		55.273	mpred	H2
1	PRED	295100000		56	mpred	H2
1	PRED	297920000		56.727	mpred	H2
1	PRED	299680000		57.455	mpred	H2
1	PRED	300760000		58.182	mpred	H2
1	PRED	301410000		58.909	mpred	H2
1	PRED	301810000		59.636	mpred	H2
1	PRED	302040000		60.364	mpred	H2
1	PRED	302180000		61.091	mpred	H2
1	PRED	302260000		61.818	mpred	H2
1	PRED	302310000		62.545	mpred	H2
1	PRED	302340000		63.273	mpred	H2
1	PRED	302360000		64	mpred	H2
1	PRED	302370000		64.727	mpred	H2
1	PRED	302370000		65.455	mpred	H2
1	PRED	302380000		66.182	mpred	H2
1	PRED	302380000		66.909	mpred	H2
1	PRED	302380000		67.636	mpred	H2
1	PRED	302380000		68.364	mpred	H2
1	PRED	302380000		69.091	mpred	H2
1	PRED	302380000		69.818	mpred	H2
1	PRED	302380000		70.545	mpred	H2
1	PRED	302380000		71.273	mpred	H2
1	PRED	302380000		72	mpred	H2
1	SUB		5	0	msub	H2
1	SUB		4.9989	0.72727	msub	H2
1	SUB		4.9967	1.4545	msub	H2
1	SUB		4.9923	2.1818	msub	H2
1	SUB		4.9834	2.9091	msub	H2
1	SUB		4.9655	3.6364	msub	H2
1	SUB		4.9293	4.3636	msub	H2
1	SUB		4.8563	5.0909	msub	H2
1	SUB		4.7094	5.8182	msub	H2
1	SUB		4.4137	6.5455	msub	H2
1	SUB		3.8221	7.2727	msub	H2
1	SUB		2.6523	8	msub	H2
1	SUB		0.52217	8.7273	msub	H2
1	SUB		-5.1701e-08	9.4545	msub	H2
1	SUB		-1.7344e-07	10.182	msub	H2
1	SUB		-2.6516e-07	10.909	msub	H2
1	SUB		-2.0026e-07	11.636	msub	H2
1	SUB		-2.9559e-08	12.364	msub	H2
1	SUB		1.27e-07	13.091	msub	H2
1	SUB		2.3239e-07	13.818	msub	H2
1	SUB		3.4442e-07	14.545	msub	H2
1	SUB		5.3262e-07	15.273	msub	H2
1	SUB		7.5178e-07	16	msub	H2
1	SUB		6.8451e-07	16.727	msub	H2
1	SUB		2.637e-07	17.455	msub	H2
1	SUB		-1.927e-08	18.182	msub	H2
1	SUB		-5.6495e-08	18.909	msub	H2
1	SUB		-1.6061e-08	19.636	msub	H2
1	SUB		2.0006e-08	20.364	msub	H2
1	SUB		-3.4484e-08	21.091	msub	H2
1	SUB		1.3487e-07	21.818	msub	H2
1	SUB		1.3466e-07	22.545	msub	H2
1	SUB		1.0776e-07	23.273	msub	H2
1	SUB		1.6271e-07	24	msub	H2
1	SUB		2.9468e-07	24.727	msub	H2
1	SUB		6.2643e-08	25.455	msub	H2
1	SUB		-7.1843e-08	26.182	msub	H2
1	SUB		-1.9602e-07	26.909	msub	H2
1	SUB		-2.7301e-07	27.636	msub	H2
1	SUB		1.2008e-06	28.364	msub	H2
1	SUB		9.3271e-07	29.091	msub	H2
1	SUB		-1.1396e-07	29.818	msub	H2
1	SUB		-1.8619e-07	30.545	msub	H2
1	SUB		-1.0576e-07	31.273	msub	H2
1	SUB		7.4051e-07	32	msub	H2
1	SUB		2.6689e-07	32.727	msub	H2
1	SUB		1.4476e-07	33.455	msub	H2
1	SUB		8.7347e-08	34.182	msub	H2
1	SUB		-9.3742e-08	34.909	msub	H2
1	SUB		-3.6362e-07	35.636	msub	H2
1	SUB		-4.3368e-08	36.364	msub	H2
1	SUB		-7.8856e-07	37.091	msub	H2
1	SUB		5.3663e-08	37.818	msub	H2
1	SUB		3.1384e-07	38.545	msub	H2
1	SUB		-3.1726e-08	39.273	msub	H2
1	SUB		2.371e-07	40	msub	H2
1	SUB		3.3538e-07	40.727	msub	H2
1	SUB		2.1731e-07	41.455	msub	H2
1	SUB		8.2714e-08	42.182	msub	H2
1	SUB		8.4051e-08	42.909	msub	H2
1	SUB		5.6808e-07	43.636	msub	H2
1	SUB		1.3253e-07	44.364	msub	H2
1	SUB		-1.2436e-07	45.091	msub	H2
1	SUB		9.0047e-08	45.818	msub	H2
1	SUB		8.4109e-07	46.545	msub	H2
1	SUB		1.9116e-07	47.273	msub	H2
1	SUB		2.0964e-07	48	msub	H2
1	SUB		-1.4658e-07	48.727	msub	H2
1	SUB		1.9002e-07	49.455	msub	H2
1	SUB		-1.7848e-07	50.182	msub	H2
1	SUB		4.6873e-07	50.909	msub	H2
1	SUB		4.1473e-08	51.636	msub	H2
1	SUB		3.0522e-08	52.364	msub	H2
1	SUB		5.3892e-08	53.091	msub	H2
1	SUB		-8.3946e-09	53.818	msub	H2
1	SUB		1.2133e-08	54.545	msub	H2
1	SUB		6.9554e-09	55.273	msub	H2
1	SUB		5.411e-09	56	msub	H2
1	SUB		3.8129e-09	56.727	msub	H2
1	SUB		3.0787e-09	57.455	msub	H2
1	SUB		2.6778e-09	58.182	msub	H2
1	SUB		2.4605e-09	58.909	msub	H2
1	SUB		2.3399e-09	59.636	msub	H2
1	SUB		2.2709e-09	60.364	msub	H2
1	SUB		2.2309e-09	61.091	msub	H2
1	SUB		2.2076e-09	61.818	msub	H2
1	SUB		2.1938e-09	62.545	msub	H2
1	SUB		2.1857e-09	63.273	msub	H2
1	SUB		2.1809e-09	64	msub	H2
1	SUB		2.1781e-09	64.727	msub	H2
1	SUB		2.1765e-09	65.455	msub	H2
1	SUB		2.1755e-09	66.182	msub	H2
1	SUB		2.1749e-09	66.909	msub	H2
1	SUB		2.1745e-09	67.636	msub	H2
1	SUB		2.1743e-09	68.364	msub	H2
1	SUB		2.1742e-09	69.091	msub	H2
1	SUB		2.1741e-09	69.818	msub	H2
1	SUB		2.1741e-09	70.545	msub	H2
1	SUB		2.1741e-09	71.273	msub	H2
1	SUB		2.1741e-09	72	msub	H2
2	PREY	1440000	0	0	mprey	H2
2	PREY	1436300	0	0.72727	mprey	H2
2	PREY	1432600	0	1.4545	mprey	H2
2	PREY	1428900	0	2.1818	mprey	H2
2	PREY	1425200	0	2.9091	mprey	H2
2	PREY	1421500	0	3.6364	mprey	H2
2	PREY	1417800	0	4.3636	mprey	H2
2	PREY	1414100	0	5.0909	mprey	H2
2	PREY	1410300	0	5.8182	mprey	H2
2	PREY	1406600	0	6.5455	mprey	H2
2	PREY	1402800	0	7.2727	mprey	H2
2	PREY	1399100	0	8	mprey	H2
2	PREY	1395300	0	8.7273	mprey	H2
2	PREY	1391500	0	9.4545	mprey	H2
2	PREY	1387700	0	10.182	mprey	H2
2	PREY	1383900	0	10.909	mprey	H2
2	PREY	1380200	0	11.636	mprey	H2
2	PREY	1376300	0	12.364	mprey	H2
2	PREY	1372500	0	13.091	mprey	H2
2	PREY	1368700	0	13.818	mprey	H2
2	PREY	1364900	0	14.545	mprey	H2
2	PREY	1361100	0	15.273	mprey	H2
2	PREY	1357200	0	16	mprey	H2
2	PREY	1353400	0	16.727	mprey	H2
2	PREY	1349500	0	17.455	mprey	H2
2	PREY	1345700	0	18.182	mprey	H2
2	PREY	1341800	0	18.909	mprey	H2
2	PREY	1337900	0	19.636	mprey	H2
2	PREY	1334100	0	20.364	mprey	H2
2	PREY	1330200	0	21.091	mprey	H2
2	PREY	1326300	0	21.818	mprey	H2
2	PREY	1322400	0	22.545	mprey	H2
2	PREY	1318500	0	23.273	mprey	H2
2	PREY	1314600	0	24	mprey	H2
2	PREY	1310700	0	24.727	mprey	H2
2	PREY	1306800	0	25.455	mprey	H2
2	PREY	1302800	0	26.182	mprey	H2
2	PREY	1298900	0	26.909	mprey	H2
2	PREY	1295000	0	27.636	mprey	H2
2	PREY	1291000	0	28.364	mprey	H2
2	PREY	1287100	0	29.091	mprey	H2
2	PREY	1283100	0	29.818	mprey	H2
2	PREY	1279200	0	30.545	mprey	H2
2	PREY	1275200	0	31.273	mprey	H2
2	PREY	1271300	0	32	mprey	H2
2	PREY	1267300	0	32.727	mprey	H2
2	PREY	1263300	0	33.455	mprey	H2
2	PREY	1259300	0	34.182	mprey	H2
2	PREY	1255400	0	34.909	mprey	H2
2	PREY	1251400	0	35.636	mprey	H2
2	PREY	1247400	0	36.364	mprey	H2
2	PREY	1243400	0	37.091	mprey	H2
2	PREY	1239400	0	37.818	mprey	H2
2	PREY	1235400	0	38.545	mprey	H2
2	PREY	1231400	0	39.273	mprey	H2
2	PREY	1227400	0	40	mprey	H2
2	PREY	1223400	0	40.727	mprey	H2
2	PREY	1219400	0	41.455	mprey	H2
2	PREY	1215300	0	42.182	mprey	H2
2	PREY	1211300	0	42.909	mprey	H2
2	PREY	1207300	0	43.636	mprey	H2
2	PREY	1203300	0	44.364	mprey	H2
2	PREY	1199200	0	45.091	mprey	H2
2	PREY	1195200	0	45.818	mprey	H2
2	PREY	1191200	0	46.545	mprey	H2
2	PREY	1187100	0	47.273	mprey	H2
2	PREY	1183100	0	48	mprey	H2
2	PREY	1179000	0	48.727	mprey	H2
2	PREY	1175000	0	49.455	mprey	H2
2	PREY	1171000	0	50.182	mprey	H2
2	PREY	1166900	0	50.909	mprey	H2
2	PREY	1162900	0	51.636	mprey	H2
2	PREY	1158800	0	52.364	mprey	H2
2	PREY	1154800	0	53.091	mprey	H2
2	PREY	1150700	0	53.818	mprey	H2
2	PREY	1146600	0	54.545	mprey	H2
2	PREY	1142600	0	55.273	mprey	H2
2	PREY	1138500	0	56	mprey	H2
2	PREY	1134500	0	56.727	mprey	H2
2	PREY	1130400	0	57.455	mprey	H2
2	PREY	1126300	0	58.182	mprey	H2
2	PREY	1122300	0	58.909	mprey	H2
2	PREY	1118200	0	59.636	mprey	H2
2	PREY	1114100	0	60.364	mprey	H2
2	PREY	1110100	0	61.091	mprey	H2
2	PREY	1106000	0	61.818	mprey	H2
2	PREY	1101900	0	62.545	mprey	H2
2	PREY	1097900	0	63.273	mprey	H2
2	PREY	1093800	0	64	mprey	H2
2	PREY	1089700	0	64.727	mprey	H2
2	PREY	1085700	0	65.455	mprey	H2
2	PREY	1081600	0	66.182	mprey	H2
2	PREY	1077500	0	66.909	mprey	H2
2	PREY	1073500	0	67.636	mprey	H2
2	PREY	1069400	0	68.364	mprey	H2
2	PREY	1065400	0	69.091	mprey	H2
2	PREY	1061300	0	69.818	mprey	H2
2	PREY	1057200	0	70.545	mprey	H2
2	PREY	1053200	0	71.273	mprey	H2
2	PREY	1049100	0	72	mprey	H2
2	PREY	1440000	0	0	mdead	H2
2	PREY	1440000	0	0.72727	mdead	H2
2	PREY	1440000	0	1.4545	mdead	H2
2	PREY	1440000	0	2.1818	mdead	H2
2	PREY	1440000	0	2.9091	mdead	H2
2	PREY	1440000	0	3.6364	mdead	H2
2	PREY	1440000	0	4.3636	mdead	H2
2	PREY	1440000	0	5.0909	mdead	H2
2	PREY	1440000	0	5.8182	mdead	H2
2	PREY	1440000	0	6.5455	mdead	H2
2	PREY	1440000	0	7.2727	mdead	H2
2	PREY	1440000	0	8	mdead	H2
2	PREY	1440000	0	8.7273	mdead	H2
2	PREY	1440000	0	9.4545	mdead	H2
2	PREY	1440000	0	10.182	mdead	H2
2	PREY	1440000	0	10.909	mdead	H2
2	PREY	1440000	0	11.636	mdead	H2
2	PREY	1440000	0	12.364	mdead	H2
2	PREY	1440000	0	13.091	mdead	H2
2	PREY	1440000	0	13.818	mdead	H2
2	PREY	1440000	0	14.545	mdead	H2
2	PREY	1440000	0	15.273	mdead	H2
2	PREY	1440000	0	16	mdead	H2
2	PREY	1440000	0	16.727	mdead	H2
2	PREY	1440000	0	17.455	mdead	H2
2	PREY	1440000	0	18.182	mdead	H2
2	PREY	1440000	0	18.909	mdead	H2
2	PREY	1440000	0	19.636	mdead	H2
2	PREY	1440000	0	20.364	mdead	H2
2	PREY	1440000	0	21.091	mdead	H2
2	PREY	1440000	0	21.818	mdead	H2
2	PREY	1440000	0	22.545	mdead	H2
2	PREY	1440000	0	23.273	mdead	H2
2	PREY	1440000	0	24	mdead	H2
2	PREY	1440000	0	24.727	mdead	H2
2	PREY	1440000	0	25.455	mdead	H2
2	PREY	1440000	0	26.182	mdead	H2
2	PREY	1440000	0	26.909	mdead	H2
2	PREY	1440000	0	27.636	mdead	H2
2	PREY	1440000	0	28.364	mdead	H2
2	PREY	1440000	0	29.091	mdead	H2
2	PREY	1440000	0	29.818	mdead	H2
2	PREY	1440000	0	30.545	mdead	H2
2	PREY	1440000	0	31.273	mdead	H2
2	PREY	1440000	0	32	mdead	H2
2	PREY	1440000	0	32.727	mdead	H2
2	PREY	1440000	0	33.455	mdead	H2
2	PREY	1440000	0	34.182	mdead	H2
2	PREY	1440000	0	34.909	mdead	H2
2	PREY	1440000	0	35.636	mdead	H2
2	PREY	1440000	0	36.364	mdead	H2
2	PREY	1440000	0	37.091	mdead	H2
2	PREY	1440000	0	37.818	mdead	H2
2	PREY	1440000	0	38.545	mdead	H2
2	PREY	1440000	0	39.273	mdead	H2
2	PREY	1440000	0	40	mdead	H2
2	PREY	1440000	0	40.727	mdead	H2
2	PREY	1440000	0	41.455	mdead	H2
2	PREY	1440000	0	42.182	mdead	H2
2	PREY	1440000	0	42.909	mdead	H2
2	PREY	1440000	0	43.636	mdead	H2
2	PREY	1440000	0	44.364	mdead	H2
2	PREY	1440000	0	45.091	mdead	H2
2	PREY	1440000	0	45.818	mdead	H2
2	PREY	1440000	0	46.545	mdead	H2
2	PREY	1440000	0	47.273	mdead	H2
2	PREY	1440000	0	48	mdead	H2
2	PREY	1440000	0	48.727	mdead	H2
2	PREY	1440000	0	49.455	mdead	H2
2	PREY	1440000	0	50.182	mdead	H2
2	PREY	1440000	0	50.909	mdead	H2
2	PREY	1440000	0	51.636	mdead	H2
2	PREY	1440000	0	52.364	mdead	H2
2	PREY	1440000	0	53.091	mdead	H2
2	PREY	1440000	0	53.818	mdead	H2
2	PREY	1440000	0	54.545	mdead	H2
2	PREY	1440000	0	55.273	mdead	H2
2	PREY	1440000	0	56	mdead	H2
2	PREY	1440000	0	56.727	mdead	H2
2	PREY	1440000	0	57.455	mdead	H2
2	PREY	1440000	0	58.182	mdead	H2
2	PREY	1440000	0	58.909	mdead	H2
2	PREY	1440000	0	59.636	mdead	H2
2	PREY	1440000	0	60.364	mdead	H2
2	PREY	1440000	0	61.091	mdead	H2
2	PREY	1440000	0	61.818	mdead	H2
2	PREY	1440000	0	62.545	mdead	H2
2	PREY	1440000	0	63.273	mdead	H2
2	PREY	1440000	0	64	mdead	H2
2	PREY	1440000	0	64.727	mdead	H2
2	PREY	1440000	0	65.455	mdead	H2
2	PREY	1440000	0	66.182	mdead	H2
2	PREY	1440000	0	66.909	mdead	H2
2	PREY	1440000	0	67.636	mdead	H2
2	PREY	1440000	0	68.364	mdead	H2
2	PREY	1440000	0	69.091	mdead	H2
2	PREY	1440000	0	69.818	mdead	H2
2	PREY	1440000	0	70.545	mdead	H2
2	PREY	1440000	0	71.273	mdead	H2
2	PREY	1440000	0	72	mdead	H2
2	PRED	1510000	0	0	mpred	H2
2	PRED	1520000	0	0.72727	mpred	H2
2	PRED	1520000	0	1.4545	mpred	H2
2	PRED	1530000	0	2.1818	mpred	H2
2	PRED	1540000	0	2.9091	mpred	H2
2	PRED	1550000	0	3.6364	mpred	H2
2	PRED	1550000	0	4.3636	mpred	H2
2	PRED	1560000	0	5.0909	mpred	H2
2	PRED	1570000	0	5.8182	mpred	H2
2	PRED	1580000	0	6.5455	mpred	H2
2	PRED	1580000	0	7.2727	mpred	H2
2	PRED	1590000	0	8	mpred	H2
2	PRED	1600000	0	8.7273	mpred	H2
2	PRED	1600000	0	9.4545	mpred	H2
2	PRED	1610000	0	10.182	mpred	H2
2	PRED	1620000	0	10.909	mpred	H2
2	PRED	1630000	0	11.636	mpred	H2
2	PRED	1630000	0	12.364	mpred	H2
2	PRED	1640000	0	13.091	mpred	H2
2	PRED	1650000	0	13.818	mpred	H2
2	PRED	1660000	0	14.545	mpred	H2
2	PRED	1660000	0	15.273	mpred	H2
2	PRED	1670000	0	16	mpred	H2
2	PRED	1680000	0	16.727	mpred	H2
2	PRED	1690000	0	17.455	mpred	H2
2	PRED	1690000	0	18.182	mpred	H2
2	PRED	1700000	0	18.909	mpred	H2
2	PRED	1710000	0	19.636	mpred	H2
2	PRED	1720000	0	20.364	mpred	H2
2	PRED	1720000	0	21.091	mpred	H2
2	PRED	1730000	0	21.818	mpred	H2
2	PRED	1740000	0	22.545	mpred	H2
2	PRED	1750000	0	23.273	mpred	H2
2	PRED	1750000	0	24	mpred	H2
2	PRED	1760000	0	24.727	mpred	H2
2	PRED	1770000	0	25.455	mpred	H2
2	PRED	1780000	0	26.182	mpred	H2
2	PRED	1790000	0	26.909	mpred	H2
2	PRED	1790000	0	27.636	mpred	H2
2	PRED	1800000	0	28.364	mpred	H2
2	PRED	1810000	0	29.091	mpred	H2
2	PRED	1820000	0	29.818	mpred	H2
2	PRED	1820000	0	30.545	mpred	H2
2	PRED	1830000	0	31.273	mpred	H2
2	PRED	1840000	0	32	mpred	H2
2	PRED	1850000	0	32.727	mpred	H2
2	PRED	1850000	0	33.455	mpred	H2
2	PRED	1860000	0	34.182	mpred	H2
2	PRED	1870000	0	34.909	mpred	H2
2	PRED	1880000	0	35.636	mpred	H2
2	PRED	1890000	0	36.364	mpred	H2
2	PRED	1890000	0	37.091	mpred	H2
2	PRED	1900000	0	37.818	mpred	H2
2	PRED	1910000	0	38.545	mpred	H2
2	PRED	1920000	0	39.273	mpred	H2
2	PRED	1920000	0	40	mpred	H2
2	PRED	1930000	0	40.727	mpred	H2
2	PRED	1940000	0	41.455	mpred	H2
2	PRED	1950000	0	42.182	mpred	H2
2	PRED	1960000	0	42.909	mpred	H2
2	PRED	1960000	0	43.636	mpred	H2
2	PRED	1970000	0	44.364	mpred	H2
2	PRED	1980000	0	45.091	mpred	H2
2	PRED	1990000	0	45.818	mpred	H2
2	PRED	2000000	0	46.545	mpred	H2
2	PRED	2000000	0	47.273	mpred	H2
2	PRED	2010000	0	48	mpred	H2
2	PRED	2020000	0	48.727	mpred	H2
2	PRED	2030000	0	49.455	mpred	H2
2	PRED	2030000	0	50.182	mpred	H2
2	PRED	2040000	0	50.909	mpred	H2
2	PRED	2050000	0	51.636	mpred	H2
2	PRED	2060000	0	52.364	mpred	H2
2	PRED	2070000	0	53.091	mpred	H2
2	PRED	2070000	0	53.818	mpred	H2
2	PRED	2080000	0	54.545	mpred	H2
2	PRED	2090000	0	55.273	mpred	H2
2	PRED	2100000	0	56	mpred	H2
2	PRED	2110000	0	56.727	mpred	H2
2	PRED	2110000	0	57.455	mpred	H2
2	PRED	2120000	0	58.182	mpred	H2
2	PRED	2130000	0	58.909	mpred	H2
2	PRED	2140000	0	59.636	mpred	H2
2	PRED	2150000	0	60.364	mpred	H2
2	PRED	2150000	0	61.091	mpred	H2
2	PRED	2160000	0	61.818	mpred	H2
2	PRED	2170000	0	62.545	mpred	H2
2	PRED	2180000	0	63.273	mpred	H2
2	PRED	2190000	0	64	mpred	H2
2	PRED	2190000	0	64.727	mpred	H2
2	PRED	2200000	0	65.455	mpred	H2
2	PRED	2210000	0	66.182	mpred	H2
2	PRED	2220000	0	66.909	mpred	H2
2	PRED	2220000	0	67.636	mpred	H2
2	PRED	2230000	0	68.364	mpred	H2
2	PRED	2240000	0	69.091	mpred	H2
2	PRED	2250000	0	69.818	mpred	H2
2	PRED	2260000	0	70.545	mpred	H2
2	PRED	2260000	0	71.273	mpred	H2
2	PRED	2270000	0	72	mpred	H2
2	SUB		0	0	msub	H2
2	SUB		0	0.72727	msub	H2
2	SUB		0	1.4545	msub	H2
2	SUB		0	2.1818	msub	H2
2	SUB		0	2.9091	msub	H2
2	SUB		0	3.6364	msub	H2
2	SUB		0	4.3636	msub	H2
2	SUB		0	5.0909	msub	H2
2	SUB		0	5.8182	msub	H2
2	SUB		0	6.5455	msub	H2
2	SUB		0	7.2727	msub	H2
2	SUB		0	8	msub	H2
2	SUB		0	8.7273	msub	H2
2	SUB		0	9.4545	msub	H2
2	SUB		0	10.182	msub	H2
2	SUB		0	10.909	msub	H2
2	SUB		0	11.636	msub	H2
2	SUB		0	12.364	msub	H2
2	SUB		0	13.091	msub	H2
2	SUB		0	13.818	msub	H2
2	SUB		0	14.545	msub	H2
2	SUB		0	15.273	msub	H2
2	SUB		0	16	msub	H2
2	SUB		0	16.727	msub	H2
2	SUB		0	17.455	msub	H2
2	SUB		0	18.182	msub	H2
2	SUB		0	18.909	msub	H2
2	SUB		0	19.636	msub	H2
2	SUB		0	20.364	msub	H2
2	SUB		0	21.091	msub	H2
2	SUB		0	21.818	msub	H2
2	SUB		0	22.545	msub	H2
2	SUB		0	23.273	msub	H2
2	SUB		0	24	msub	H2
2	SUB		0	24.727	msub	H2
2	SUB		0	25.455	msub	H2
2	SUB		0	26.182	msub	H2
2	SUB		0	26.909	msub	H2
2	SUB		0	27.636	msub	H2
2	SUB		0	28.364	msub	H2
2	SUB		0	29.091	msub	H2
2	SUB		0	29.818	msub	H2
2	SUB		0	30.545	msub	H2
2	SUB		0	31.273	msub	H2
2	SUB		0	32	msub	H2
2	SUB		0	32.727	msub	H2
2	SUB		0	33.455	msub	H2
2	SUB		0	34.182	msub	H2
2	SUB		0	34.909	msub	H2
2	SUB		0	35.636	msub	H2
2	SUB		0	36.364	msub	H2
2	SUB		0	37.091	msub	H2
2	SUB		0	37.818	msub	H2
2	SUB		0	38.545	msub	H2
2	SUB		0	39.273	msub	H2
2	SUB		0	40	msub	H2
2	SUB		0	40.727	msub	H2
2	SUB		0	41.455	msub	H2
2	SUB		0	42.182	msub	H2
2	SUB		0	42.909	msub	H2
2	SUB		0	43.636	msub	H2
2	SUB		0	44.364	msub	H2
2	SUB		0	45.091	msub	H2
2	SUB		0	45.818	msub	H2
2	SUB		0	46.545	msub	H2
2	SUB		0	47.273	msub	H2
2	SUB		0	48	msub	H2
2	SUB		0	48.727	msub	H2
2	SUB		0	49.455	msub	H2
2	SUB		0	50.182	msub	H2
2	SUB		0	50.909	msub	H2
2	SUB		0	51.636	msub	H2
2	SUB		0	52.364	msub	H2
2	SUB		0	53.091	msub	H2
2	SUB		0	53.818	msub	H2
2	SUB		0	54.545	msub	H2
2	SUB		0	55.273	msub	H2
2	SUB		0	56	msub	H2
2	SUB		0	56.727	msub	H2
2	SUB		0	57.455	msub	H2
2	SUB		0	58.182	msub	H2
2	SUB		0	58.909	msub	H2
2	SUB		0	59.636	msub	H2
2	SUB		0	60.364	msub	H2
2	SUB		0	61.091	msub	H2
2	SUB		0	61.818	msub	H2
2	SUB		0	62.545	msub	H2
2	SUB		0	63.273	msub	H2
2	SUB		0	64	msub	H2
2	SUB		0	64.727	msub	H2
2	SUB		0	65.455	msub	H2
2	SUB		0	66.182	msub	H2
2	SUB		0	66.909	msub	H2
2	SUB		0	67.636	msub	H2
2	SUB		0	68.364	msub	H2
2	SUB		0	69.091	msub	H2
2	SUB		0	69.818	msub	H2
2	SUB		0	70.545	msub	H2
2	SUB		0	71.273	msub	H2
2	SUB		0	72	msub	H2
3	PREY	166000	0.1	0	mprey	H2
3	PREY	208630	0.098445	0.72727	mprey	H2
3	PREY	261440	0.096515	1.4545	mprey	H2
3	PREY	326400	0.094137	2.1818	mprey	H2
3	PREY	405650	0.091229	2.9091	mprey	H2
3	PREY	501320	0.087707	3.6364	mprey	H2
3	PREY	615140	0.083499	4.3636	mprey	H2
3	PREY	748250	0.07855	5.0909	mprey	H2
3	PREY	900800	0.072836	5.8182	mprey	H2
3	PREY	1071200	0.06639	6.5455	mprey	H2
3	PREY	1255300	0.059328	7.2727	mprey	H2
3	PREY	1446600	0.051852	8	mprey	H2
3	PREY	1636300	0.044241	8.7273	mprey	H2
3	PREY	1814400	0.036821	9.4545	mprey	H2
3	PREY	1971700	0.029903	10.182	mprey	H2
3	PREY	2101700	0.023721	10.909	mprey	H2
3	PREY	2200400	0.018426	11.636	mprey	H2
3	PREY	2266500	0.014089	12.364	mprey	H2
3	PREY	2302500	0.010658	13.091	mprey	H2
3	PREY	2313200	0.0080029	13.818	mprey	H2
3	PREY	2303500	0.0059891	14.545	mprey	H2
3	PREY	2278200	0.0044786	15.273	mprey	H2
3	PREY	2241300	0.0033563	16	mprey	H2
3	PREY	2196100	0.0025249	16.727	mprey	H2
3	PREY	2145300	0.0019085	17.455	mprey	H2
3	PREY	2090600	0.0014521	18.182	mprey	H2
3	PREY	2033600	0.0011119	18.909	mprey	H2
3	PREY	1975400	0.00085731	19.636	mprey	H2
3	PREY	1916600	0.00066613	20.364	mprey	H2
3	PREY	1857900	0.00052126	21.091	mprey	H2
3	PREY	1799700	0.00041091	21.818	mprey	H2
3	PREY	1742200	0.00032645	22.545	mprey	H2
3	PREY	1685600	0.00026118	23.273	mprey	H2
3	PREY	1630200	0.00021043	24	mprey	H2
3	PREY	1575900	0.00017082	24.727	mprey	H2
3	PREY	1522900	0.00013966	25.455	mprey	H2
3	PREY	1471200	0.00011489	26.182	mprey	H2
3	PREY	1420900	9.5123e-05	26.909	mprey	H2
3	PREY	1371900	7.9314e-05	27.636	mprey	H2
3	PREY	1324200	6.658e-05	28.364	mprey	H2
3	PREY	1278000	5.6216e-05	29.091	mprey	H2
3	PREY	1233000	4.7707e-05	29.818	mprey	H2
3	PREY	1189400	4.0715e-05	30.545	mprey	H2
3	PREY	1147200	3.4962e-05	31.273	mprey	H2
3	PREY	1106200	3.0205e-05	32	mprey	H2
3	PREY	1066500	2.6242e-05	32.727	mprey	H2
3	PREY	1028000	2.2909e-05	33.455	mprey	H2
3	PREY	990790	2.0079e-05	34.182	mprey	H2
3	PREY	954760	1.7673e-05	34.909	mprey	H2
3	PREY	919900	1.5628e-05	35.636	mprey	H2
3	PREY	886180	1.3888e-05	36.364	mprey	H2
3	PREY	853580	1.2405e-05	37.091	mprey	H2
3	PREY	822080	1.1133e-05	37.818	mprey	H2
3	PREY	791630	1.0036e-05	38.545	mprey	H2
3	PREY	762210	9.0823e-06	39.273	mprey	H2
3	PREY	733810	8.2452e-06	40	mprey	H2
3	PREY	706370	7.5065e-06	40.727	mprey	H2
3	PREY	679890	6.8563e-06	41.455	mprey	H2
3	PREY	654330	6.2838e-06	42.182	mprey	H2
3	PREY	629670	5.779e-06	42.909	mprey	H2
3	PREY	605880	5.3327e-06	43.636	mprey	H2
3	PREY	582930	4.9368e-06	44.364	mprey	H2
3	PREY	560790	4.5843e-06	45.091	mprey	H2
3	PREY	539450	4.269e-06	45.818	mprey	H2
3	PREY	518880	3.9857e-06	46.545	mprey	H2
3	PREY	499050	3.7303e-06	47.273	mprey	H2
3	PREY	479940	3.4997e-06	48	mprey	H2
3	PREY	461530	3.2913e-06	48.727	mprey	H2
3	PREY	443790	3.1025e-06	49.455	mprey	H2
3	PREY	426700	2.9315e-06	50.182	mprey	H2
3	PREY	410240	2.776e-06	50.909	mprey	H2
3	PREY	394390	2.6345e-06	51.636	mprey	H2
3	PREY	379130	2.5053e-06	52.364	mprey	H2
3	PREY	364430	2.387e-06	53.091	mprey	H2
3	PREY	350290	2.2785e-06	53.818	mprey	H2
3	PREY	336670	2.1788e-06	54.545	mprey	H2
3	PREY	323570	2.087e-06	55.273	mprey	H2
3	PREY	310960	2.0024e-06	56	mprey	H2
3	PREY	298830	1.9244e-06	56.727	mprey	H2
3	PREY	287150	1.8523e-06	57.455	mprey	H2
3	PREY	275920	1.7856e-06	58.182	mprey	H2
3	PREY	265120	1.7238e-06	58.909	mprey	H2
3	PREY	254720	1.6665e-06	59.636	mprey	H2
3	PREY	244730	1.6131e-06	60.364	mprey	H2
3	PREY	235120	1.5635e-06	61.091	mprey	H2
3	PREY	225880	1.5172e-06	61.818	mprey	H2
3	PREY	216990	1.4741e-06	62.545	mprey	H2
3	PREY	208440	1.4338e-06	63.273	mprey	H2
3	PREY	200230	1.3961e-06	64	mprey	H2
3	PREY	192330	1.3608e-06	64.727	mprey	H2
3	PREY	184730	1.3278e-06	65.455	mprey	H2
3	PREY	177440	1.2968e-06	66.182	mprey	H2
3	PREY	170420	1.2678e-06	66.909	mprey	H2
3	PREY	163680	1.2405e-06	67.636	mprey	H2
3	PREY	157200	1.2148e-06	68.364	mprey	H2
3	PREY	150970	1.1907e-06	69.091	mprey	H2
3	PREY	144990	1.1679e-06	69.818	mprey	H2
3	PREY	139240	1.1465e-06	70.545	mprey	H2
3	PREY	133710	1.1263e-06	71.273	mprey	H2
3	PREY	128400	1.1072e-06	72	mprey	H2
3	PREY	166000	0.1	0	mdead	H2
3	PREY	214210	0.098445	0.72727	mdead	H2
3	PREY	274020	0.096515	1.4545	mdead	H2
3	PREY	347740	0.094137	2.1818	mdead	H2
3	PREY	437900	0.091229	2.9091	mdead	H2
3	PREY	547090	0.087707	3.6364	mdead	H2
3	PREY	677540	0.083499	4.3636	mdead	H2
3	PREY	830960	0.07855	5.0909	mdead	H2
3	PREY	1008100	0.072836	5.8182	mdead	H2
3	PREY	1207900	0.06639	6.5455	mdead	H2
3	PREY	1426800	0.059328	7.2727	mdead	H2
3	PREY	1658600	0.051852	8	mdead	H2
3	PREY	1894500	0.044241	8.7273	mdead	H2
3	PREY	2124500	0.036821	9.4545	mdead	H2
3	PREY	2339000	0.029903	10.182	mdead	H2
3	PREY	2530700	0.023721	10.909	mdead	H2
3	PREY	2694800	0.018426	11.636	mdead	H2
3	PREY	2829200	0.014089	12.364	mdead	H2
3	PREY	2935600	0.010658	13.091	mdead	H2
3	PREY	3017900	0.0080029	13.818	mdead	H2
3	PREY	3080300	0.0059891	14.545	mdead	H2
3	PREY	3127200	0.0044786	15.273	mdead	H2
3	PREY	3162000	0.0033563	16	mdead	H2
3	PREY	3187700	0.0025249	16.727	mdead	H2
3	PREY	3206800	0.0019085	17.455	mdead	H2
3	PREY	3221000	0.0014521	18.182	mdead	H2
3	PREY	3231500	0.0011119	18.909	mdead	H2
3	PREY	3239400	0.00085731	19.636	mdead	H2
3	PREY	3245300	0.00066613	20.364	mdead	H2
3	PREY	3249800	0.00052126	21.091	mdead	H2
3	PREY	3253300	0.00041091	21.818	mdead	H2
3	PREY	3255900	0.00032645	22.545	mdead	H2
3	PREY	3257900	0.00026118	23.273	mdead	H2
3	PREY	3259500	0.00021043	24	mdead	H2
3	PREY	3260700	0.00017082	24.727	mdead	H2
3	PREY	3261700	0.00013966	25.455	mdead	H2
3	PREY	3262400	0.00011489	26.182	mdead	H2
3	PREY	3263100	9.5123e-05	26.909	mdead	H2
3	PREY	3263500	7.9314e-05	27.636	mdead	H2
3	PREY	3263900	6.658e-05	28.364	mdead	H2
3	PREY	3264300	5.6216e-05	29.091	mdead	H2
3	PREY	3264500	4.7707e-05	29.818	mdead	H2
3	PREY	3264700	4.0715e-05	30.545	mdead	H2
3	PREY	3264900	3.4962e-05	31.273	mdead	H2
3	PREY	3265100	3.0205e-05	32	mdead	H2
3	PREY	3265200	2.6242e-05	32.727	mdead	H2
3	PREY	3265300	2.2909e-05	33.455	mdead	H2
3	PREY	3265400	2.0079e-05	34.182	mdead	H2
3	PREY	3265500	1.7673e-05	34.909	mdead	H2
3	PREY	3265500	1.5628e-05	35.636	mdead	H2
3	PREY	3265600	1.3888e-05	36.364	mdead	H2
3	PREY	3265600	1.2405e-05	37.091	mdead	H2
3	PREY	3265700	1.1133e-05	37.818	mdead	H2
3	PREY	3265700	1.0036e-05	38.545	mdead	H2
3	PREY	3265700	9.0823e-06	39.273	mdead	H2
3	PREY	3265700	8.2452e-06	40	mdead	H2
3	PREY	3265800	7.5065e-06	40.727	mdead	H2
3	PREY	3265800	6.8563e-06	41.455	mdead	H2
3	PREY	3265800	6.2838e-06	42.182	mdead	H2
3	PREY	3265800	5.779e-06	42.909	mdead	H2
3	PREY	3265800	5.3327e-06	43.636	mdead	H2
3	PREY	3265800	4.9368e-06	44.364	mdead	H2
3	PREY	3265900	4.5843e-06	45.091	mdead	H2
3	PREY	3265900	4.269e-06	45.818	mdead	H2
3	PREY	3265900	3.9857e-06	46.545	mdead	H2
3	PREY	3265900	3.7303e-06	47.273	mdead	H2
3	PREY	3265900	3.4997e-06	48	mdead	H2
3	PREY	3265900	3.2913e-06	48.727	mdead	H2
3	PREY	3265900	3.1025e-06	49.455	mdead	H2
3	PREY	3265900	2.9315e-06	50.182	mdead	H2
3	PREY	3265900	2.776e-06	50.909	mdead	H2
3	PREY	3265900	2.6345e-06	51.636	mdead	H2
3	PREY	3265900	2.5053e-06	52.364	mdead	H2
3	PREY	3265900	2.387e-06	53.091	mdead	H2
3	PREY	3265900	2.2785e-06	53.818	mdead	H2
3	PREY	3265900	2.1788e-06	54.545	mdead	H2
3	PREY	3265900	2.087e-06	55.273	mdead	H2
3	PREY	3265900	2.0024e-06	56	mdead	H2
3	PREY	3265900	1.9244e-06	56.727	mdead	H2
3	PREY	3265900	1.8523e-06	57.455	mdead	H2
3	PREY	3265900	1.7856e-06	58.182	mdead	H2
3	PREY	3265900	1.7238e-06	58.909	mdead	H2
3	PREY	3265900	1.6665e-06	59.636	mdead	H2
3	PREY	3265900	1.6131e-06	60.364	mdead	H2
3	PREY	3266000	1.5635e-06	61.091	mdead	H2
3	PREY	3266000	1.5172e-06	61.818	mdead	H2
3	PREY	3266000	1.4741e-06	62.545	mdead	H2
3	PREY	3266000	1.4338e-06	63.273	mdead	H2
3	PREY	3266000	1.3961e-06	64	mdead	H2
3	PREY	3266000	1.3608e-06	64.727	mdead	H2
3	PREY	3266000	1.3278e-06	65.455	mdead	H2
3	PREY	3266000	1.2968e-06	66.182	mdead	H2
3	PREY	3266000	1.2678e-06	66.909	mdead	H2
3	PREY	3266000	1.2405e-06	67.636	mdead	H2
3	PREY	3266000	1.2148e-06	68.364	mdead	H2
3	PREY	3266000	1.1907e-06	69.091	mdead	H2
3	PREY	3266000	1.1679e-06	69.818	mdead	H2
3	PREY	3266000	1.1465e-06	70.545	mdead	H2
3	PREY	3266000	1.1263e-06	71.273	mdead	H2
3	PREY	3266000	1.1072e-06	72	mdead	H2
3	PRED	17300000	0.1	0	mpred	H2
3	PRED	17311000	0.098445	0.72727	mpred	H2
3	PRED	17325000	0.096515	1.4545	mpred	H2
3	PRED	17342000	0.094137	2.1818	mpred	H2
3	PRED	17363000	0.091229	2.9091	mpred	H2
3	PRED	17389000	0.087707	3.6364	mpred	H2
3	PRED	17422000	0.083499	4.3636	mpred	H2
3	PRED	17461000	0.07855	5.0909	mpred	H2
3	PRED	17509000	0.072836	5.8182	mpred	H2
3	PRED	17567000	0.06639	6.5455	mpred	H2
3	PRED	17634000	0.059328	7.2727	mpred	H2
3	PRED	17713000	0.051852	8	mpred	H2
3	PRED	17804000	0.044241	8.7273	mpred	H2
3	PRED	17905000	0.036821	9.4545	mpred	H2
3	PRED	18016000	0.029903	10.182	mpred	H2
3	PRED	18136000	0.023721	10.909	mpred	H2
3	PRED	18264000	0.018426	11.636	mpred	H2
3	PRED	18397000	0.014089	12.364	mpred	H2
3	PRED	18534000	0.010658	13.091	mpred	H2
3	PRED	18674000	0.0080029	13.818	mpred	H2
3	PRED	18815000	0.0059891	14.545	mpred	H2
3	PRED	18955000	0.0044786	15.273	mpred	H2
3	PRED	19095000	0.0033563	16	mpred	H2
3	PRED	19234000	0.0025249	16.727	mpred	H2
3	PRED	19370000	0.0019085	17.455	mpred	H2
3	PRED	19504000	0.0014521	18.182	mpred	H2
3	PRED	19636000	0.0011119	18.909	mpred	H2
3	PRED	19765000	0.00085731	19.636	mpred	H2
3	PRED	19891000	0.00066613	20.364	mpred	H2
3	PRED	20014000	0.00052126	21.091	mpred	H2
3	PRED	20134000	0.00041091	21.818	mpred	H2
3	PRED	20252000	0.00032645	22.545	mpred	H2
3	PRED	20366000	0.00026118	23.273	mpred	H2
3	PRED	20477000	0.00021043	24	mpred	H2
3	PRED	20585000	0.00017082	24.727	mpred	H2
3	PRED	20691000	0.00013966	25.455	mpred	H2
3	PRED	20793000	0.00011489	26.182	mpred	H2
3	PRED	20892000	9.5123e-05	26.909	mpred	H2
3	PRED	20989000	7.9314e-05	27.636	mpred	H2
3	PRED	21082000	6.658e-05	28.364	mpred	H2
3	PRED	21173000	5.6216e-05	29.091	mpred	H2
3	PRED	21261000	4.7707e-05	29.818	mpred	H2
3	PRED	21347000	4.0715e-05	30.545	mpred	H2
3	PRED	21430000	3.4962e-05	31.273	mpred	H2
3	PRED	21510000	3.0205e-05	32	mpred	H2
3	PRED	21587000	2.6242e-05	32.727	mpred	H2
3	PRED	21663000	2.2909e-05	33.455	mpred	H2
3	PRED	21735000	2.0079e-05	34.182	mpred	H2
3	PRED	21806000	1.7673e-05	34.909	mpred	H2
3	PRED	21874000	1.5628e-05	35.636	mpred	H2
3	PRED	21940000	1.3888e-05	36.364	mpred	H2
3	PRED	22003000	1.2405e-05	37.091	mpred	H2
3	PRED	22065000	1.1133e-05	37.818	mpred	H2
3	PRED	22124000	1.0036e-05	38.545	mpred	H2
3	PRED	22182000	9.0823e-06	39.273	mpred	H2
3	PRED	22237000	8.2452e-06	40	mpred	H2
3	PRED	22291000	7.5065e-06	40.727	mpred	H2
3	PRED	22342000	6.8563e-06	41.455	mpred	H2
3	PRED	22392000	6.2838e-06	42.182	mpred	H2
3	PRED	22440000	5.779e-06	42.909	mpred	H2
3	PRED	22487000	5.3327e-06	43.636	mpred	H2
3	PRED	22532000	4.9368e-06	44.364	mpred	H2
3	PRED	22575000	4.5843e-06	45.091	mpred	H2
3	PRED	22617000	4.269e-06	45.818	mpred	H2
3	PRED	22657000	3.9857e-06	46.545	mpred	H2
3	PRED	22695000	3.7303e-06	47.273	mpred	H2
3	PRED	22733000	3.4997e-06	48	mpred	H2
3	PRED	22769000	3.2913e-06	48.727	mpred	H2
3	PRED	22803000	3.1025e-06	49.455	mpred	H2
3	PRED	22836000	2.9315e-06	50.182	mpred	H2
3	PRED	22869000	2.776e-06	50.909	mpred	H2
3	PRED	22899000	2.6345e-06	51.636	mpred	H2
3	PRED	22929000	2.5053e-06	52.364	mpred	H2
3	PRED	22958000	2.387e-06	53.091	mpred	H2
3	PRED	22985000	2.2785e-06	53.818	mpred	H2
3	PRED	23012000	2.1788e-06	54.545	mpred	H2
3	PRED	23038000	2.087e-06	55.273	mpred	H2
3	PRED	23062000	2.0024e-06	56	mpred	H2
3	PRED	23086000	1.9244e-06	56.727	mpred	H2
3	PRED	23109000	1.8523e-06	57.455	mpred	H2
3	PRED	23131000	1.7856e-06	58.182	mpred	H2
3	PRED	23152000	1.7238e-06	58.909	mpred	H2
3	PRED	23172000	1.6665e-06	59.636	mpred	H2
3	PRED	23191000	1.6131e-06	60.364	mpred	H2
3	PRED	23210000	1.5635e-06	61.091	mpred	H2
3	PRED	23228000	1.5172e-06	61.818	mpred	H2
3	PRED	23245000	1.4741e-06	62.545	mpred	H2
3	PRED	23262000	1.4338e-06	63.273	mpred	H2
3	PRED	23278000	1.3961e-06	64	mpred	H2
3	PRED	23294000	1.3608e-06	64.727	mpred	H2
3	PRED	23308000	1.3278e-06	65.455	mpred	H2
3	PRED	23323000	1.2968e-06	66.182	mpred	H2
3	PRED	23336000	1.2678e-06	66.909	mpred	H2
3	PRED	23349000	1.2405e-06	67.636	mpred	H2
3	PRED	23362000	1.2148e-06	68.364	mpred	H2
3	PRED	23374000	1.1907e-06	69.091	mpred	H2
3	PRED	23386000	1.1679e-06	69.818	mpred	H2
3	PRED	23397000	1.1465e-06	70.545	mpred	H2
3	PRED	23408000	1.1263e-06	71.273	mpred	H2
3	PRED	23418000	1.1072e-06	72	mpred	H2
3	SUB	17300000	0.1	0	msub	H2
3	SUB	17311000	0.098445	0.72727	msub	H2
3	SUB	17325000	0.096515	1.4545	msub	H2
3	SUB	17342000	0.094137	2.1818	msub	H2
3	SUB	17363000	0.091229	2.9091	msub	H2
3	SUB	17389000	0.087707	3.6364	msub	H2
3	SUB	17422000	0.083499	4.3636	msub	H2
3	SUB	17461000	0.07855	5.0909	msub	H2
3	SUB	17509000	0.072836	5.8182	msub	H2
3	SUB	17567000	0.06639	6.5455	msub	H2
3	SUB	17634000	0.059328	7.2727	msub	H2
3	SUB	17713000	0.051852	8	msub	H2
3	SUB	17804000	0.044241	8.7273	msub	H2
3	SUB	17905000	0.036821	9.4545	msub	H2
3	SUB	18016000	0.029903	10.182	msub	H2
3	SUB	18136000	0.023721	10.909	msub	H2
3	SUB	18264000	0.018426	11.636	msub	H2
3	SUB	18397000	0.014089	12.364	msub	H2
3	SUB	18534000	0.010658	13.091	msub	H2
3	SUB	18674000	0.0080029	13.818	msub	H2
3	SUB	18815000	0.0059891	14.545	msub	H2
3	SUB	18955000	0.0044786	15.273	msub	H2
3	SUB	19095000	0.0033563	16	msub	H2
3	SUB	19234000	0.0025249	16.727	msub	H2
3	SUB	19370000	0.0019085	17.455	msub	H2
3	SUB	19504000	0.0014521	18.182	msub	H2
3	SUB	19636000	0.0011119	18.909	msub	H2
3	SUB	19765000	0.00085731	19.636	msub	H2
3	SUB	19891000	0.00066613	20.364	msub	H2
3	SUB	20014000	0.00052126	21.091	msub	H2
3	SUB	20134000	0.00041091	21.818	msub	H2
3	SUB	20252000	0.00032645	22.545	msub	H2
3	SUB	20366000	0.00026118	23.273	msub	H2
3	SUB	20477000	0.00021043	24	msub	H2
3	SUB	20585000	0.00017082	24.727	msub	H2
3	SUB	20691000	0.00013966	25.455	msub	H2
3	SUB	20793000	0.00011489	26.182	msub	H2
3	SUB	20892000	9.5123e-05	26.909	msub	H2
3	SUB	20989000	7.9314e-05	27.636	msub	H2
3	SUB	21082000	6.658e-05	28.364	msub	H2
3	SUB	21173000	5.6216e-05	29.091	msub	H2
3	SUB	21261000	4.7707e-05	29.818	msub	H2
3	SUB	21347000	4.0715e-05	30.545	msub	H2
3	SUB	21430000	3.4962e-05	31.273	msub	H2
3	SUB	21510000	3.0205e-05	32	msub	H2
3	SUB	21587000	2.6242e-05	32.727	msub	H2
3	SUB	21663000	2.2909e-05	33.455	msub	H2
3	SUB	21735000	2.0079e-05	34.182	msub	H2
3	SUB	21806000	1.7673e-05	34.909	msub	H2
3	SUB	21874000	1.5628e-05	35.636	msub	H2
3	SUB	21940000	1.3888e-05	36.364	msub	H2
3	SUB	22003000	1.2405e-05	37.091	msub	H2
3	SUB	22065000	1.1133e-05	37.818	msub	H2
3	SUB	22124000	1.0036e-05	38.545	msub	H2
3	SUB	22182000	9.0823e-06	39.273	msub	H2
3	SUB	22237000	8.2452e-06	40	msub	H2
3	SUB	22291000	7.5065e-06	40.727	msub	H2
3	SUB	22342000	6.8563e-06	41.455	msub	H2
3	SUB	22392000	6.2838e-06	42.182	msub	H2
3	SUB	22440000	5.779e-06	42.909	msub	H2
3	SUB	22487000	5.3327e-06	43.636	msub	H2
3	SUB	22532000	4.9368e-06	44.364	msub	H2
3	SUB	22575000	4.5843e-06	45.091	msub	H2
3	SUB	22617000	4.269e-06	45.818	msub	H2
3	SUB	22657000	3.9857e-06	46.545	msub	H2
3	SUB	22695000	3.7303e-06	47.273	msub	H2
3	SUB	22733000	3.4997e-06	48	msub	H2
3	SUB	22769000	3.2913e-06	48.727	msub	H2
3	SUB	22803000	3.1025e-06	49.455	msub	H2
3	SUB	22836000	2.9315e-06	50.182	msub	H2
3	SUB	22869000	2.776e-06	50.909	msub	H2
3	SUB	22899000	2.6345e-06	51.636	msub	H2
3	SUB	22929000	2.5053e-06	52.364	msub	H2
3	SUB	22958000	2.387e-06	53.091	msub	H2
3	SUB	22985000	2.2785e-06	53.818	msub	H2
3	SUB	23012000	2.1788e-06	54.545	msub	H2
3	SUB	23038000	2.087e-06	55.273	msub	H2
3	SUB	23062000	2.0024e-06	56	msub	H2
3	SUB	23086000	1.9244e-06	56.727	msub	H2
3	SUB	23109000	1.8523e-06	57.455	msub	H2
3	SUB	23131000	1.7856e-06	58.182	msub	H2
3	SUB	23152000	1.7238e-06	58.909	msub	H2
3	SUB	23172000	1.6665e-06	59.636	msub	H2
3	SUB	23191000	1.6131e-06	60.364	msub	H2
3	SUB	23210000	1.5635e-06	61.091	msub	H2
3	SUB	23228000	1.5172e-06	61.818	msub	H2
3	SUB	23245000	1.4741e-06	62.545	msub	H2
3	SUB	23262000	1.4338e-06	63.273	msub	H2
3	SUB	23278000	1.3961e-06	64	msub	H2
3	SUB	23294000	1.3608e-06	64.727	msub	H2
3	SUB	23308000	1.3278e-06	65.455	msub	H2
3	SUB	23323000	1.2968e-06	66.182	msub	H2
3	SUB	23336000	1.2678e-06	66.909	msub	H2
3	SUB	23349000	1.2405e-06	67.636	msub	H2
3	SUB	23362000	1.2148e-06	68.364	msub	H2
3	SUB	23374000	1.1907e-06	69.091	msub	H2
3	SUB	23386000	1.1679e-06	69.818	msub	H2
3	SUB	23397000	1.1465e-06	70.545	msub	H2
3	SUB	23408000	1.1263e-06	71.273	msub	H2
3	SUB	23418000	1.1072e-06	72	msub	H2
4	PREY	2880000		0	mprey	H2
4	PREY	5782800		0.72727	mprey	H2
4	PREY	11606000		1.4545	mprey	H2
4	PREY	23265000		2.1818	mprey	H2
4	PREY	46489000		2.9091	mprey	H2
4	PREY	91928000		3.6364	mprey	H2
4	PREY	156680000		4.3636	mprey	H2
4	PREY	156860000		5.0909	mprey	H2
4	PREY	156480000		5.8182	mprey	H2
4	PREY	156050000		6.5455	mprey	H2
4	PREY	155560000		7.2727	mprey	H2
4	PREY	154990000		8	mprey	H2
4	PREY	154340000		8.7273	mprey	H2
4	PREY	153590000		9.4545	mprey	H2
4	PREY	152730000		10.182	mprey	H2
4	PREY	151740000		10.909	mprey	H2
4	PREY	150610000		11.636	mprey	H2
4	PREY	149320000		12.364	mprey	H2
4	PREY	147840000		13.091	mprey	H2
4	PREY	146150000		13.818	mprey	H2
4	PREY	144220000		14.545	mprey	H2
4	PREY	142010000		15.273	mprey	H2
4	PREY	139490000		16	mprey	H2
4	PREY	136630000		16.727	mprey	H2
4	PREY	133380000		17.455	mprey	H2
4	PREY	129690000		18.182	mprey	H2
4	PREY	125520000		18.909	mprey	H2
4	PREY	120820000		19.636	mprey	H2
4	PREY	115540000		20.364	mprey	H2
4	PREY	109630000		21.091	mprey	H2
4	PREY	103070000		21.818	mprey	H2
4	PREY	95825000		22.545	mprey	H2
4	PREY	87897000		23.273	mprey	H2
4	PREY	79321000		24	mprey	H2
4	PREY	70176000		24.727	mprey	H2
4	PREY	60606000		25.455	mprey	H2
4	PREY	50836000		26.182	mprey	H2
4	PREY	41176000		26.909	mprey	H2
4	PREY	32016000		27.636	mprey	H2
4	PREY	23775000		28.364	mprey	H2
4	PREY	16815000		29.091	mprey	H2
4	PREY	11340000		29.818	mprey	H2
4	PREY	7330100		30.545	mprey	H2
4	PREY	4581000		31.273	mprey	H2
4	PREY	2791200		32	mprey	H2
4	PREY	1674200		32.727	mprey	H2
4	PREY	992320		33.455	mprey	H2
4	PREY	584790		34.182	mprey	H2
4	PREY	343240		34.909	mprey	H2
4	PREY	200830		35.636	mprey	H2
4	PREY	117420		36.364	mprey	H2
4	PREY	68599		37.091	mprey	H2
4	PREY	40028		37.818	mprey	H2
4	PREY	23363		38.545	mprey	H2
4	PREY	13637		39.273	mprey	H2
4	PREY	7953.4		40	mprey	H2
4	PREY	4640		40.727	mprey	H2
4	PREY	2708.1		41.455	mprey	H2
4	PREY	1579.4		42.182	mprey	H2
4	PREY	921.22		42.909	mprey	H2
4	PREY	537.64		43.636	mprey	H2
4	PREY	313.6		44.364	mprey	H2
4	PREY	182.89		45.091	mprey	H2
4	PREY	106.73		45.818	mprey	H2
4	PREY	62.265		46.545	mprey	H2
4	PREY	36.309		47.273	mprey	H2
4	PREY	21.188		48	mprey	H2
4	PREY	12.363		48.727	mprey	H2
4	PREY	7.2087		49.455	mprey	H2
4	PREY	4.2061		50.182	mprey	H2
4	PREY	2.4545		50.909	mprey	H2
4	PREY	1.4312		51.636	mprey	H2
4	PREY	0.83497		52.364	mprey	H2
4	PREY	0.48729		53.091	mprey	H2
4	PREY	0.28416		53.818	mprey	H2
4	PREY	0.16576		54.545	mprey	H2
4	PREY	0.096738		55.273	mprey	H2
4	PREY	0.056421		56	mprey	H2
4	PREY	0.032907		56.727	mprey	H2
4	PREY	0.019204		57.455	mprey	H2
4	PREY	0.011202		58.182	mprey	H2
4	PREY	0.0065329		58.909	mprey	H2
4	PREY	0.0038123		59.636	mprey	H2
4	PREY	0.0022242		60.364	mprey	H2
4	PREY	0.001297		61.091	mprey	H2
4	PREY	0.0007568		61.818	mprey	H2
4	PREY	0.00044161		62.545	mprey	H2
4	PREY	0.00025749		63.273	mprey	H2
4	PREY	0.0001502		64	mprey	H2
4	PREY	8.7662e-05		64.727	mprey	H2
4	PREY	5.1053e-05		65.455	mprey	H2
4	PREY	2.9862e-05		66.182	mprey	H2
4	PREY	1.736e-05		66.909	mprey	H2
4	PREY	1.0129e-05		67.636	mprey	H2
4	PREY	5.9724e-06		68.364	mprey	H2
4	PREY	3.389e-06		69.091	mprey	H2
4	PREY	2.034e-06		69.818	mprey	H2
4	PREY	1.2363e-06		70.545	mprey	H2
4	PREY	7.1719e-07		71.273	mprey	H2
4	PREY	4.2405e-07		72	mprey	H2
4	PREY	2880000		0	mdead	H2
4	PREY	5802400		0.72727	mdead	H2
4	PREY	11663000		1.4545	mdead	H2
4	PREY	23391000		2.1818	mdead	H2
4	PREY	46731000		2.9091	mdead	H2
4	PREY	92356000		3.6364	mdead	H2
4	PREY	157380000		4.3636	mdead	H2
4	PREY	157880000		5.0909	mdead	H2
4	PREY	157880000		5.8182	mdead	H2
4	PREY	157880000		6.5455	mdead	H2
4	PREY	157880000		7.2727	mdead	H2
4	PREY	157880000		8	mdead	H2
4	PREY	157880000		8.7273	mdead	H2
4	PREY	157880000		9.4545	mdead	H2
4	PREY	157880000		10.182	mdead	H2
4	PREY	157880000		10.909	mdead	H2
4	PREY	157880000		11.636	mdead	H2
4	PREY	157880000		12.364	mdead	H2
4	PREY	157880000		13.091	mdead	H2
4	PREY	157880000		13.818	mdead	H2
4	PREY	157880000		14.545	mdead	H2
4	PREY	157880000		15.273	mdead	H2
4	PREY	157880000		16	mdead	H2
4	PREY	157880000		16.727	mdead	H2
4	PREY	157880000		17.455	mdead	H2
4	PREY	157880000		18.182	mdead	H2
4	PREY	157880000		18.909	mdead	H2
4	PREY	157880000		19.636	mdead	H2
4	PREY	157880000		20.364	mdead	H2
4	PREY	157880000		21.091	mdead	H2
4	PREY	157880000		21.818	mdead	H2
4	PREY	157880000		22.545	mdead	H2
4	PREY	157880000		23.273	mdead	H2
4	PREY	157880000		24	mdead	H2
4	PREY	157880000		24.727	mdead	H2
4	PREY	157880000		25.455	mdead	H2
4	PREY	157880000		26.182	mdead	H2
4	PREY	157880000		26.909	mdead	H2
4	PREY	157880000		27.636	mdead	H2
4	PREY	157880000		28.364	mdead	H2
4	PREY	157880000		29.091	mdead	H2
4	PREY	157880000		29.818	mdead	H2
4	PREY	157880000		30.545	mdead	H2
4	PREY	157880000		31.273	mdead	H2
4	PREY	157880000		32	mdead	H2
4	PREY	157880000		32.727	mdead	H2
4	PREY	157880000		33.455	mdead	H2
4	PREY	157880000		34.182	mdead	H2
4	PREY	157880000		34.909	mdead	H2
4	PREY	157880000		35.636	mdead	H2
4	PREY	157880000		36.364	mdead	H2
4	PREY	157880000		37.091	mdead	H2
4	PREY	157880000		37.818	mdead	H2
4	PREY	157880000		38.545	mdead	H2
4	PREY	157880000		39.273	mdead	H2
4	PREY	157880000		40	mdead	H2
4	PREY	157880000		40.727	mdead	H2
4	PREY	157880000		41.455	mdead	H2
4	PREY	157880000		42.182	mdead	H2
4	PREY	157880000		42.909	mdead	H2
4	PREY	157880000		43.636	mdead	H2
4	PREY	157880000		44.364	mdead	H2
4	PREY	157880000		45.091	mdead	H2
4	PREY	157880000		45.818	mdead	H2
4	PREY	157880000		46.545	mdead	H2
4	PREY	157880000		47.273	mdead	H2
4	PREY	157880000		48	mdead	H2
4	PREY	157880000		48.727	mdead	H2
4	PREY	157880000		49.455	mdead	H2
4	PREY	157880000		50.182	mdead	H2
4	PREY	157880000		50.909	mdead	H2
4	PREY	157880000		51.636	mdead	H2
4	PREY	157880000		52.364	mdead	H2
4	PREY	157880000		53.091	mdead	H2
4	PREY	157880000		53.818	mdead	H2
4	PREY	157880000		54.545	mdead	H2
4	PREY	157880000		55.273	mdead	H2
4	PREY	157880000		56	mdead	H2
4	PREY	157880000		56.727	mdead	H2
4	PREY	157880000		57.455	mdead	H2
4	PREY	157880000		58.182	mdead	H2
4	PREY	157880000		58.909	mdead	H2
4	PREY	157880000		59.636	mdead	H2
4	PREY	157880000		60.364	mdead	H2
4	PREY	157880000		61.091	mdead	H2
4	PREY	157880000		61.818	mdead	H2
4	PREY	157880000		62.545	mdead	H2
4	PREY	157880000		63.273	mdead	H2
4	PREY	157880000		64	mdead	H2
4	PREY	157880000		64.727	mdead	H2
4	PREY	157880000		65.455	mdead	H2
4	PREY	157880000		66.182	mdead	H2
4	PREY	157880000		66.909	mdead	H2
4	PREY	157880000		67.636	mdead	H2
4	PREY	157880000		68.364	mdead	H2
4	PREY	157880000		69.091	mdead	H2
4	PREY	157880000		69.818	mdead	H2
4	PREY	157880000		70.545	mdead	H2
4	PREY	157880000		71.273	mdead	H2
4	PREY	157880000		72	mdead	H2
4	PRED	2900000		0	mpred	H2
4	PRED	2938200		0.72727	mpred	H2
4	PRED	3011000		1.4545	mpred	H2
4	PRED	3144300		2.1818	mpred	H2
4	PRED	3373200		2.9091	mpred	H2
4	PRED	3735400		3.6364	mpred	H2
4	PRED	4256100		4.3636	mpred	H2
4	PRED	4892900		5.0909	mpred	H2
4	PRED	5624700		5.8182	mpred	H2
4	PRED	6465200		6.5455	mpred	H2
4	PRED	7430500		7.2727	mpred	H2
4	PRED	8538900		8	mpred	H2
4	PRED	9811200		8.7273	mpred	H2
4	PRED	11271000		9.4545	mpred	H2
4	PRED	12946000		10.182	mpred	H2
4	PRED	14866000		10.909	mpred	H2
4	PRED	17067000		11.636	mpred	H2
4	PRED	19588000		12.364	mpred	H2
4	PRED	22473000		13.091	mpred	H2
4	PRED	25772000		13.818	mpred	H2
4	PRED	29542000		14.545	mpred	H2
4	PRED	33846000		15.273	mpred	H2
4	PRED	38751000		16	mpred	H2
4	PRED	44334000		16.727	mpred	H2
4	PRED	50678000		17.455	mpred	H2
4	PRED	57870000		18.182	mpred	H2
4	PRED	66003000		18.909	mpred	H2
4	PRED	75171000		19.636	mpred	H2
4	PRED	85469000		20.364	mpred	H2
4	PRED	96981000		21.091	mpred	H2
4	PRED	109780000		21.818	mpred	H2
4	PRED	123910000		22.545	mpred	H2
4	PRED	139370000		23.273	mpred	H2
4	PRED	156090000		24	mpred	H2
4	PRED	173920000		24.727	mpred	H2
4	PRED	192580000		25.455	mpred	H2
4	PRED	211640000		26.182	mpred	H2
4	PRED	230470000		26.909	mpred	H2
4	PRED	248330000		27.636	mpred	H2
4	PRED	264410000		28.364	mpred	H2
4	PRED	277980000		29.091	mpred	H2
4	PRED	288650000		29.818	mpred	H2
4	PRED	296470000		30.545	mpred	H2
4	PRED	301830000		31.273	mpred	H2
4	PRED	305320000		32	mpred	H2
4	PRED	307500000		32.727	mpred	H2
4	PRED	308830000		33.455	mpred	H2
4	PRED	309630000		34.182	mpred	H2
4	PRED	310100000		34.909	mpred	H2
4	PRED	310370000		35.636	mpred	H2
4	PRED	310540000		36.364	mpred	H2
4	PRED	310630000		37.091	mpred	H2
4	PRED	310690000		37.818	mpred	H2
4	PRED	310720000		38.545	mpred	H2
4	PRED	310740000		39.273	mpred	H2
4	PRED	310750000		40	mpred	H2
4	PRED	310760000		40.727	mpred	H2
4	PRED	310760000		41.455	mpred	H2
4	PRED	310760000		42.182	mpred	H2
4	PRED	310760000		42.909	mpred	H2
4	PRED	310760000		43.636	mpred	H2
4	PRED	310770000		44.364	mpred	H2
4	PRED	310770000		45.091	mpred	H2
4	PRED	310770000		45.818	mpred	H2
4	PRED	310770000		46.545	mpred	H2
4	PRED	310770000		47.273	mpred	H2
4	PRED	310770000		48	mpred	H2
4	PRED	310770000		48.727	mpred	H2
4	PRED	310770000		49.455	mpred	H2
4	PRED	310770000		50.182	mpred	H2
4	PRED	310770000		50.909	mpred	H2
4	PRED	310770000		51.636	mpred	H2
4	PRED	310770000		52.364	mpred	H2
4	PRED	310770000		53.091	mpred	H2
4	PRED	310770000		53.818	mpred	H2
4	PRED	310770000		54.545	mpred	H2
4	PRED	310770000		55.273	mpred	H2
4	PRED	310770000		56	mpred	H2
4	PRED	310770000		56.727	mpred	H2
4	PRED	310770000		57.455	mpred	H2
4	PRED	310770000		58.182	mpred	H2
4	PRED	310770000		58.909	mpred	H2
4	PRED	310770000		59.636	mpred	H2
4	PRED	310770000		60.364	mpred	H2
4	PRED	310770000		61.091	mpred	H2
4	PRED	310770000		61.818	mpred	H2
4	PRED	310770000		62.545	mpred	H2
4	PRED	310770000		63.273	mpred	H2
4	PRED	310770000		64	mpred	H2
4	PRED	310770000		64.727	mpred	H2
4	PRED	310770000		65.455	mpred	H2
4	PRED	310770000		66.182	mpred	H2
4	PRED	310770000		66.909	mpred	H2
4	PRED	310770000		67.636	mpred	H2
4	PRED	310770000		68.364	mpred	H2
4	PRED	310770000		69.091	mpred	H2
4	PRED	310770000		69.818	mpred	H2
4	PRED	310770000		70.545	mpred	H2
4	PRED	310770000		71.273	mpred	H2
4	PRED	310770000		72	mpred	H2
4	SUB		5	0	msub	H2
4	SUB		4.9057	0.72727	msub	H2
4	SUB		4.7167	1.4545	msub	H2
4	SUB		4.3384	2.1818	msub	H2
4	SUB		3.5854	2.9091	msub	H2
4	SUB		2.1137	3.6364	msub	H2
4	SUB		0.016227	4.3636	msub	H2
4	SUB		-1.3871e-07	5.0909	msub	H2
4	SUB		-2.0311e-07	5.8182	msub	H2
4	SUB		-9.4596e-08	6.5455	msub	H2
4	SUB		9.0745e-08	7.2727	msub	H2
4	SUB		2.8282e-07	8	msub	H2
4	SUB		4.8428e-07	8.7273	msub	H2
4	SUB		6.5024e-07	9.4545	msub	H2
4	SUB		6.7679e-07	10.182	msub	H2
4	SUB		5.3332e-07	10.909	msub	H2
4	SUB		3.3881e-07	11.636	msub	H2
4	SUB		2.0516e-07	12.364	msub	H2
4	SUB		9.0236e-08	13.091	msub	H2
4	SUB		-7.5097e-08	13.818	msub	H2
4	SUB		-1.4746e-07	14.545	msub	H2
4	SUB		1.4096e-07	15.273	msub	H2
4	SUB		-1.9051e-07	16	msub	H2
4	SUB		1.2686e-07	16.727	msub	H2
4	SUB		-5.8223e-08	17.455	msub	H2
4	SUB		-4.0955e-07	18.182	msub	H2
4	SUB		-2.923e-07	18.909	msub	H2
4	SUB		-5.4155e-08	19.636	msub	H2
4	SUB		9.0502e-08	20.364	msub	H2
4	SUB		8.4593e-07	21.091	msub	H2
4	SUB		-2.2027e-07	21.818	msub	H2
4	SUB		-2.7244e-07	22.545	msub	H2
4	SUB		1.7752e-07	23.273	msub	H2
4	SUB		4.9869e-07	24	msub	H2
4	SUB		3.6089e-08	24.727	msub	H2
4	SUB		-5.3171e-07	25.455	msub	H2
4	SUB		1.1898e-07	26.182	msub	H2
4	SUB		2.4586e-10	26.909	msub	H2
4	SUB		1.5349e-07	27.636	msub	H2
4	SUB		8.0915e-08	28.364	msub	H2
4	SUB		3.5689e-08	29.091	msub	H2
4	SUB		6.9046e-09	29.818	msub	H2
4	SUB		4.99e-09	30.545	msub	H2
4	SUB		3.3437e-09	31.273	msub	H2
4	SUB		2.1468e-09	32	msub	H2
4	SUB		1.6581e-09	32.727	msub	H2
4	SUB		1.399e-09	33.455	msub	H2
4	SUB		1.2664e-09	34.182	msub	H2
4	SUB		1.1939e-09	34.909	msub	H2
4	SUB		1.1532e-09	35.636	msub	H2
4	SUB		1.1301e-09	36.364	msub	H2
4	SUB		1.1168e-09	37.091	msub	H2
4	SUB		1.1091e-09	37.818	msub	H2
4	SUB		1.1047e-09	38.545	msub	H2
4	SUB		1.1021e-09	39.273	msub	H2
4	SUB		1.1006e-09	40	msub	H2
4	SUB		1.0997e-09	40.727	msub	H2
4	SUB		1.0992e-09	41.455	msub	H2
4	SUB		1.0989e-09	42.182	msub	H2
4	SUB		1.0987e-09	42.909	msub	H2
4	SUB		1.0986e-09	43.636	msub	H2
4	SUB		1.0985e-09	44.364	msub	H2
4	SUB		1.0985e-09	45.091	msub	H2
4	SUB		1.0985e-09	45.818	msub	H2
4	SUB		1.0985e-09	46.545	msub	H2
4	SUB		1.0985e-09	47.273	msub	H2
4	SUB		1.0985e-09	48	msub	H2
4	SUB		1.0985e-09	48.727	msub	H2
4	SUB		1.0985e-09	49.455	msub	H2
4	SUB		1.0985e-09	50.182	msub	H2
4	SUB		1.0985e-09	50.909	msub	H2
4	SUB		1.0985e-09	51.636	msub	H2
4	SUB		1.0985e-09	52.364	msub	H2
4	SUB		1.0985e-09	53.091	msub	H2
4	SUB		1.0985e-09	53.818	msub	H2
4	SUB		1.0985e-09	54.545	msub	H2
4	SUB		1.0985e-09	55.273	msub	H2
4	SUB		1.0985e-09	56	msub	H2
4	SUB		1.0985e-09	56.727	msub	H2
4	SUB		1.0985e-09	57.455	msub	H2
4	SUB		1.0985e-09	58.182	msub	H2
[truncated: 2,419 more rows]
