# Supplementary material for: Developing Lotka–Volterra Based Models to Describe Bdellovibrio Predation in a Batch and Chemostat Experimental System
Source: Environ Microbiol Rep. 2025 Jul 6;17(4):e70141. doi: 10.1111/1758-2229.70141 (PMC12229818; doi:10.1111/1758-2229.70141)
Supplement: Supplementary file 6 — TABLE S6: The growth and changes in concentration of predator, prey, and substrate in a chemostat. ID describes the object measured: CELL (prey or predatory), and SUB (substrate). msubstrate is the concentration of the substrate (mg/L). Type and name describes whether the data is measured by experiment (EXP) (expPREY, expPRED, and expSUB) or whether it its data built in the model (MOD_H2 for Holling type II and MOD_H3 for Holling type III) (mprey, mpred, and msub). [file EMI4-17-e70141-s001.xlsx]

## Sheet: Sheet1
Time	FCM	msubstrate	ID	TYPE	Name
0	3.54533e+07		CELL	EXP	expPREY
6	66000000		CELL	EXP	expPREY
12	9.06533e+07		CELL	EXP	expPREY
18	4.05467e+07		CELL	EXP	expPREY
24	1.42933e+06		CELL	EXP	expPREY
30	317333		CELL	EXP	expPREY
36	1000000		CELL	EXP	expPREY
42	7.02667e+06		CELL	EXP	expPREY
48	56588000		CELL	EXP	expPREY
54	62848000		CELL	EXP	expPREY
60	34592000		CELL	EXP	expPREY
66	1.46827e+07		CELL	EXP	expPREY
72	24908000		CELL	EXP	expPREY
78	27300000		CELL	EXP	expPREY
84	22472000		CELL	EXP	expPREY
90	1.35253e+07		CELL	EXP	expPREY
102	9996000		CELL	EXP	expPREY
108	1.42773e+07		CELL	EXP	expPREY
114	14404000		CELL	EXP	expPREY
120	22752000		CELL	EXP	expPREY
126	3.46107e+07		CELL	EXP	expPREY
132	4.27693e+07		CELL	EXP	expPREY
144	6.20067e+07		CELL	EXP	expPREY
150	7.99787e+07		CELL	EXP	expPREY
162	9.47947e+07		CELL	EXP	expPREY
168	8.49667e+07		CELL	EXP	expPREY
0		17.7395	SUB	EXP	expSUB
6		11.5895	SUB	EXP	expSUB
12		11.2855	SUB	EXP	expSUB
24		25.6323	SUB	EXP	expSUB
36		19.8211	SUB	EXP	expSUB
48		8.17023	SUB	EXP	expSUB
60		10.8436	SUB	EXP	expSUB
72		11.5309	SUB	EXP	expSUB
84		14.5336	SUB	EXP	expSUB
102		13.0159	SUB	EXP	expSUB
114		10.9664	SUB	EXP	expSUB
126		8.475	SUB	EXP	expSUB
144		9.33818	SUB	EXP	expSUB
162		7.74682	SUB	EXP	expSUB
0	64400000		CELL	EXP	expPRED
6	2.09333e+07		CELL	EXP	expPRED
12	1.10533e+07		CELL	EXP	expPRED
18	56320000		CELL	EXP	expPRED
24	1.40905e+08		CELL	EXP	expPRED
30	5.26187e+07		CELL	EXP	expPRED
36	28600000		CELL	EXP	expPRED
42	1.23733e+07		CELL	EXP	expPRED
48	4.72267e+06		CELL	EXP	expPRED
54	8.93467e+06		CELL	EXP	expPRED
60	37524000		CELL	EXP	expPRED
66	7.01827e+07		CELL	EXP	expPRED
72	7.34293e+07		CELL	EXP	expPRED
78	8.23773e+07		CELL	EXP	expPRED
84	94688000		CELL	EXP	expPRED
90	8.88227e+07		CELL	EXP	expPRED
102	6.67613e+07		CELL	EXP	expPRED
108	51636000		CELL	EXP	expPRED
114	4.97187e+07		CELL	EXP	expPRED
120	29624000		CELL	EXP	expPRED
126	2.13747e+07		CELL	EXP	expPRED
132	10084000		CELL	EXP	expPRED
144	3628000		CELL	EXP	expPRED
150	2.43867e+06		CELL	EXP	expPRED
162	4.28533e+06		CELL	EXP	expPRED
168	5.32667e+06		CELL	EXP	expPRED
0		25	SUB	MOD_H2	msub
0.069336		24.921	SUB	MOD_H2	msub
0.13867		24.838	SUB	MOD_H2	msub
0.20801		24.753	SUB	MOD_H2	msub
0.27734		24.663	SUB	MOD_H2	msub
0.57126		24.24	SUB	MOD_H2	msub
0.86518		23.73	SUB	MOD_H2	msub
1.1591		23.11	SUB	MOD_H2	msub
1.453		22.349	SUB	MOD_H2	msub
1.8007		21.214	SUB	MOD_H2	msub
2.1484		19.747	SUB	MOD_H2	msub
2.4961		17.838	SUB	MOD_H2	msub
2.8438		15.342	SUB	MOD_H2	msub
2.9552		14.383	SUB	MOD_H2	msub
3.0666		13.34	SUB	MOD_H2	msub
3.178		12.219	SUB	MOD_H2	msub
3.2894		11.027	SUB	MOD_H2	msub
3.4008		9.8645	SUB	MOD_H2	msub
3.5122		8.8245	SUB	MOD_H2	msub
3.6236		7.8944	SUB	MOD_H2	msub
3.735		7.0623	SUB	MOD_H2	msub
3.9366		5.7714	SUB	MOD_H2	msub
4.1382		4.7168	SUB	MOD_H2	msub
4.3398		3.8569	SUB	MOD_H2	msub
4.5413		3.1541	SUB	MOD_H2	msub
4.7376		2.5913	SUB	MOD_H2	msub
4.934		2.129	SUB	MOD_H2	msub
5.1303		1.75	SUB	MOD_H2	msub
5.3266		1.4386	SUB	MOD_H2	msub
5.5232		1.1816	SUB	MOD_H2	msub
5.7198		0.97047	SUB	MOD_H2	msub
5.9164		0.79747	SUB	MOD_H2	msub
6.113		0.65537	SUB	MOD_H2	msub
6.3054		0.54056	SUB	MOD_H2	msub
6.4978		0.44588	SUB	MOD_H2	msub
6.6902		0.36793	SUB	MOD_H2	msub
6.8826		0.30363	SUB	MOD_H2	msub
7.0718		0.25125	SUB	MOD_H2	msub
7.261		0.20792	SUB	MOD_H2	msub
7.4501		0.17212	SUB	MOD_H2	msub
7.6393		0.14249	SUB	MOD_H2	msub
7.8359		0.11703	SUB	MOD_H2	msub
8.0325		0.096124	SUB	MOD_H2	msub
8.2291		0.078989	SUB	MOD_H2	msub
8.4257		0.064914	SUB	MOD_H2	msub
8.6223		0.053316	SUB	MOD_H2	msub
8.8189		0.043792	SUB	MOD_H2	msub
9.0155		0.035986	SUB	MOD_H2	msub
9.2121		0.029574	SUB	MOD_H2	msub
9.4087		0.02429	SUB	MOD_H2	msub
9.6053		0.019951	SUB	MOD_H2	msub
9.8019		0.016395	SUB	MOD_H2	msub
9.9985		0.013474	SUB	MOD_H2	msub
10.195		0.011067	SUB	MOD_H2	msub
10.392		0.0090897	SUB	MOD_H2	msub
10.588		0.0074694	SUB	MOD_H2	msub
10.785		0.0061385	SUB	MOD_H2	msub
10.842		0.0057993	SUB	MOD_H2	msub
10.899		0.0054787	SUB	MOD_H2	msub
10.955		0.0051759	SUB	MOD_H2	msub
11.012		0.0048898	SUB	MOD_H2	msub
11.069		0.0046196	SUB	MOD_H2	msub
11.126		0.0043642	SUB	MOD_H2	msub
11.183		0.004123	SUB	MOD_H2	msub
11.24		0.0038951	SUB	MOD_H2	msub
11.249		0.003861	SUB	MOD_H2	msub
11.257		0.0038271	SUB	MOD_H2	msub
11.266		0.0037936	SUB	MOD_H2	msub
11.275		0.0037603	SUB	MOD_H2	msub
11.281		0.0037379	SUB	MOD_H2	msub
11.287		0.0037156	SUB	MOD_H2	msub
11.293		0.0036935	SUB	MOD_H2	msub
11.299		0.0036715	SUB	MOD_H2	msub
11.3		0.0036656	SUB	MOD_H2	msub
11.302		0.0036597	SUB	MOD_H2	msub
11.304		0.0036539	SUB	MOD_H2	msub
11.305		0.003648	SUB	MOD_H2	msub
11.306		0.0036435	SUB	MOD_H2	msub
11.308		0.0036389	SUB	MOD_H2	msub
11.309		0.0036351	SUB	MOD_H2	msub
11.31		0.0036328	SUB	MOD_H2	msub
11.31		0.0036317	SUB	MOD_H2	msub
11.311		0.0036314	SUB	MOD_H2	msub
11.312		0.0036327	SUB	MOD_H2	msub
11.312		0.0036337	SUB	MOD_H2	msub
11.313		0.0036332	SUB	MOD_H2	msub
11.314		0.0036332	SUB	MOD_H2	msub
11.314		0.0036341	SUB	MOD_H2	msub
11.315		0.0036348	SUB	MOD_H2	msub
11.316		0.0036342	SUB	MOD_H2	msub
11.317		0.0036343	SUB	MOD_H2	msub
11.317		0.0036359	SUB	MOD_H2	msub
11.318		0.003637	SUB	MOD_H2	msub
11.319		0.0036349	SUB	MOD_H2	msub
11.32		0.0036346	SUB	MOD_H2	msub
11.321		0.0036382	SUB	MOD_H2	msub
11.322		0.0036405	SUB	MOD_H2	msub
11.322		0.0036369	SUB	MOD_H2	msub
11.323		0.0036359	SUB	MOD_H2	msub
11.324		0.0036401	SUB	MOD_H2	msub
11.325		0.0036429	SUB	MOD_H2	msub
11.325		0.0036406	SUB	MOD_H2	msub
11.326		0.0036397	SUB	MOD_H2	msub
11.327		0.0036413	SUB	MOD_H2	msub
11.327		0.0036426	SUB	MOD_H2	msub
11.328		0.0036418	SUB	MOD_H2	msub
11.328		0.0036416	SUB	MOD_H2	msub
11.329		0.0036424	SUB	MOD_H2	msub
11.33		0.0036431	SUB	MOD_H2	msub
11.33		0.0036427	SUB	MOD_H2	msub
11.331		0.0036428	SUB	MOD_H2	msub
11.332		0.0036439	SUB	MOD_H2	msub
11.333		0.0036448	SUB	MOD_H2	msub
11.333		0.0036436	SUB	MOD_H2	msub
11.334		0.0036436	SUB	MOD_H2	msub
11.335		0.0036461	SUB	MOD_H2	msub
11.336		0.0036477	SUB	MOD_H2	msub
11.337		0.0036444	SUB	MOD_H2	msub
11.338		0.0036436	SUB	MOD_H2	msub
11.338		0.0036484	SUB	MOD_H2	msub
11.339		0.0036515	SUB	MOD_H2	msub
11.34		0.0036481	SUB	MOD_H2	msub
11.341		0.003647	SUB	MOD_H2	msub
11.341		0.0036498	SUB	MOD_H2	msub
11.342		0.0036519	SUB	MOD_H2	msub
11.343		0.0036505	SUB	MOD_H2	msub
11.343		0.00365	SUB	MOD_H2	msub
11.344		0.0036509	SUB	MOD_H2	msub
11.344		0.0036517	SUB	MOD_H2	msub
11.345		0.0036513	SUB	MOD_H2	msub
11.346		0.0036513	SUB	MOD_H2	msub
11.346		0.0036522	SUB	MOD_H2	msub
11.347		0.0036529	SUB	MOD_H2	msub
11.348		0.0036523	SUB	MOD_H2	msub
11.349		0.0036524	SUB	MOD_H2	msub
11.349		0.003654	SUB	MOD_H2	msub
11.35		0.0036552	SUB	MOD_H2	msub
11.351		0.0036528	SUB	MOD_H2	msub
11.352		0.0036525	SUB	MOD_H2	msub
11.353		0.0036565	SUB	MOD_H2	msub
11.354		0.003659	SUB	MOD_H2	msub
11.354		0.003655	SUB	MOD_H2	msub
11.355		0.0036538	SUB	MOD_H2	msub
11.356		0.0036584	SUB	MOD_H2	msub
11.357		0.0036615	SUB	MOD_H2	msub
11.357		0.003659	SUB	MOD_H2	msub
11.358		0.0036581	SUB	MOD_H2	msub
11.359		0.0036595	SUB	MOD_H2	msub
11.359		0.0036608	SUB	MOD_H2	msub
11.36		0.00366	SUB	MOD_H2	msub
11.36		0.0036599	SUB	MOD_H2	msub
11.361		0.0036606	SUB	MOD_H2	msub
11.362		0.0036613	SUB	MOD_H2	msub
11.362		0.0036609	SUB	MOD_H2	msub
11.363		0.0036611	SUB	MOD_H2	msub
11.364		0.0036621	SUB	MOD_H2	msub
11.365		0.003663	SUB	MOD_H2	msub
11.365		0.0036618	SUB	MOD_H2	msub
11.366		0.0036617	SUB	MOD_H2	msub
11.367		0.0036644	SUB	MOD_H2	msub
11.368		0.0036661	SUB	MOD_H2	msub
11.369		0.0036624	SUB	MOD_H2	msub
11.37		0.0036616	SUB	MOD_H2	msub
11.37		0.0036668	SUB	MOD_H2	msub
11.371		0.0036702	SUB	MOD_H2	msub
11.372		0.0036669	SUB	MOD_H2	msub
11.373		0.0036657	SUB	MOD_H2	msub
11.373		0.0036681	SUB	MOD_H2	msub
11.374		0.0036699	SUB	MOD_H2	msub
11.375		0.0036686	SUB	MOD_H2	msub
11.375		0.0036683	SUB	MOD_H2	msub
11.376		0.0036692	SUB	MOD_H2	msub
11.376		0.0036701	SUB	MOD_H2	msub
11.377		0.0036696	SUB	MOD_H2	msub
11.378		0.0036696	SUB	MOD_H2	msub
11.379		0.0036706	SUB	MOD_H2	msub
11.379		0.0036713	SUB	MOD_H2	msub
11.38		0.0036707	SUB	MOD_H2	msub
11.381		0.0036707	SUB	MOD_H2	msub
11.382		0.0036725	SUB	MOD_H2	msub
11.382		0.0036737	SUB	MOD_H2	msub
11.383		0.0036713	SUB	MOD_H2	msub
11.384		0.0036709	SUB	MOD_H2	msub
11.385		0.0036749	SUB	MOD_H2	msub
11.386		0.0036774	SUB	MOD_H2	msub
11.387		0.0036738	SUB	MOD_H2	msub
11.387		0.0036727	SUB	MOD_H2	msub
11.388		0.0036767	SUB	MOD_H2	msub
11.389		0.0036794	SUB	MOD_H2	msub
11.389		0.0036773	SUB	MOD_H2	msub
11.39		0.0036765	SUB	MOD_H2	msub
11.391		0.0036779	SUB	MOD_H2	msub
11.391		0.003679	SUB	MOD_H2	msub
11.392		0.0036783	SUB	MOD_H2	msub
11.393		0.0036782	SUB	MOD_H2	msub
11.393		0.003679	SUB	MOD_H2	msub
11.394		0.0036798	SUB	MOD_H2	msub
11.395		0.0036793	SUB	MOD_H2	msub
11.395		0.0036795	SUB	MOD_H2	msub
11.396		0.0036807	SUB	MOD_H2	msub
11.397		0.0036816	SUB	MOD_H2	msub
11.398		0.0036802	SUB	MOD_H2	msub
11.399		0.0036801	SUB	MOD_H2	msub
11.399		0.0036829	SUB	MOD_H2	msub
11.4		0.0036848	SUB	MOD_H2	msub
11.401		0.0036812	SUB	MOD_H2	msub
11.402		0.0036803	SUB	MOD_H2	msub
11.403		0.0036853	SUB	MOD_H2	msub
11.404		0.0036884	SUB	MOD_H2	msub
11.404		0.0036852	SUB	MOD_H2	msub
11.405		0.0036841	SUB	MOD_H2	msub
11.406		0.0036866	SUB	MOD_H2	msub
11.406		0.0036885	SUB	MOD_H2	msub
11.407		0.0036872	SUB	MOD_H2	msub
11.407		0.0036868	SUB	MOD_H2	msub
11.408		0.0036877	SUB	MOD_H2	msub
11.409		0.0036885	SUB	MOD_H2	msub
11.409		0.0036881	SUB	MOD_H2	msub
11.41		0.0036881	SUB	MOD_H2	msub
11.411		0.003689	SUB	MOD_H2	msub
11.411		0.0036898	SUB	MOD_H2	msub
11.412		0.0036891	SUB	MOD_H2	msub
11.413		0.0036892	SUB	MOD_H2	msub
11.414		0.003691	SUB	MOD_H2	msub
11.415		0.0036923	SUB	MOD_H2	msub
11.416		0.0036896	SUB	MOD_H2	msub
11.416		0.0036891	SUB	MOD_H2	msub
11.417		0.0036936	SUB	MOD_H2	msub
11.418		0.0036963	SUB	MOD_H2	msub
11.419		0.0036923	SUB	MOD_H2	msub
11.42		0.0036911	SUB	MOD_H2	msub
11.42		0.0036953	SUB	MOD_H2	msub
11.421		0.0036982	SUB	MOD_H2	msub
11.422		0.003696	SUB	MOD_H2	msub
11.422		0.0036952	SUB	MOD_H2	msub
11.423		0.0036965	SUB	MOD_H2	msub
11.424		0.0036976	SUB	MOD_H2	msub
11.424		0.0036969	SUB	MOD_H2	msub
11.425		0.0036968	SUB	MOD_H2	msub
11.425		0.0036976	SUB	MOD_H2	msub
11.426		0.0036983	SUB	MOD_H2	msub
11.427		0.0036979	SUB	MOD_H2	msub
11.428		0.0036981	SUB	MOD_H2	msub
11.428		0.0036992	SUB	MOD_H2	msub
11.429		0.0037001	SUB	MOD_H2	msub
11.43		0.0036987	SUB	MOD_H2	msub
11.431		0.0036986	SUB	MOD_H2	msub
11.432		0.0037016	SUB	MOD_H2	msub
11.433		0.0037036	SUB	MOD_H2	msub
11.434		0.0036996	SUB	MOD_H2	msub
11.434		0.0036986	SUB	MOD_H2	msub
11.435		0.003704	SUB	MOD_H2	msub
11.436		0.0037075	SUB	MOD_H2	msub
11.437		0.0037045	SUB	MOD_H2	msub
11.437		0.0037033	SUB	MOD_H2	msub
11.438		0.0037052	SUB	MOD_H2	msub
11.439		0.0037068	SUB	MOD_H2	msub
11.439		0.0037057	SUB	MOD_H2	msub
11.44		0.0037054	SUB	MOD_H2	msub
11.441		0.0037063	SUB	MOD_H2	msub
11.441		0.0037072	SUB	MOD_H2	msub
11.442		0.0037067	SUB	MOD_H2	msub
11.443		0.0037068	SUB	MOD_H2	msub
11.443		0.0037078	SUB	MOD_H2	msub
11.444		0.0037087	SUB	MOD_H2	msub
11.445		0.0037078	SUB	MOD_H2	msub
11.446		0.0037078	SUB	MOD_H2	msub
11.447		0.0037099	SUB	MOD_H2	msub
11.447		0.0037113	SUB	MOD_H2	msub
11.448		0.0037086	SUB	MOD_H2	msub
11.449		0.003708	SUB	MOD_H2	msub
11.45		0.0037123	SUB	MOD_H2	msub
11.451		0.003715	SUB	MOD_H2	msub
11.451		0.0037116	SUB	MOD_H2	msub
11.452		0.0037105	SUB	MOD_H2	msub
11.453		0.0037139	SUB	MOD_H2	msub
11.454		0.0037163	SUB	MOD_H2	msub
11.454		0.0037145	SUB	MOD_H2	msub
11.455		0.0037139	SUB	MOD_H2	msub
11.455		0.0037151	SUB	MOD_H2	msub
11.456		0.0037162	SUB	MOD_H2	msub
11.457		0.0037156	SUB	MOD_H2	msub
11.457		0.0037155	SUB	MOD_H2	msub
11.458		0.0037164	SUB	MOD_H2	msub
11.459		0.0037171	SUB	MOD_H2	msub
11.46		0.0037167	SUB	MOD_H2	msub
11.46		0.0037168	SUB	MOD_H2	msub
11.461		0.0037182	SUB	MOD_H2	msub
11.462		0.0037192	SUB	MOD_H2	msub
11.463		0.0037174	SUB	MOD_H2	msub
11.464		0.0037172	SUB	MOD_H2	msub
11.465		0.0037206	SUB	MOD_H2	msub
11.465		0.0037227	SUB	MOD_H2	msub
11.466		0.003719	SUB	MOD_H2	msub
11.467		0.003718	SUB	MOD_H2	msub
11.468		0.0037227	SUB	MOD_H2	msub
11.469		0.0037258	SUB	MOD_H2	msub
11.469		0.003723	SUB	MOD_H2	msub
11.47		0.003722	SUB	MOD_H2	msub
11.471		0.003724	SUB	MOD_H2	msub
11.471		0.0037256	SUB	MOD_H2	msub
11.472		0.0037246	SUB	MOD_H2	msub
11.472		0.0037243	SUB	MOD_H2	msub
11.473		0.0037252	SUB	MOD_H2	msub
11.474		0.0037259	SUB	MOD_H2	msub
11.474		0.0037255	SUB	MOD_H2	msub
11.475		0.0037256	SUB	MOD_H2	msub
11.476		0.0037266	SUB	MOD_H2	msub
11.477		0.0037275	SUB	MOD_H2	msub
11.477		0.0037265	SUB	MOD_H2	msub
11.478		0.0037266	SUB	MOD_H2	msub
11.479		0.0037288	SUB	MOD_H2	msub
11.48		0.0037303	SUB	MOD_H2	msub
11.481		0.0037272	SUB	MOD_H2	msub
11.482		0.0037265	SUB	MOD_H2	msub
11.483		0.0037313	SUB	MOD_H2	msub
11.483		0.0037344	SUB	MOD_H2	msub
11.484		0.0037306	SUB	MOD_H2	msub
11.485		0.0037294	SUB	MOD_H2	msub
11.486		0.0037329	SUB	MOD_H2	msub
11.486		0.0037354	SUB	MOD_H2	msub
11.487		0.0037336	SUB	MOD_H2	msub
11.487		0.003733	SUB	MOD_H2	msub
11.488		0.0037341	SUB	MOD_H2	msub
11.489		0.003735	SUB	MOD_H2	msub
11.489		0.0037345	SUB	MOD_H2	msub
11.49		0.0037345	SUB	MOD_H2	msub
11.491		0.0037353	SUB	MOD_H2	msub
11.491		0.003736	SUB	MOD_H2	msub
11.492		0.0037356	SUB	MOD_H2	msub
11.493		0.0037357	SUB	MOD_H2	msub
11.494		0.0037371	SUB	MOD_H2	msub
11.495		0.0037382	SUB	MOD_H2	msub
11.495		0.0037362	SUB	MOD_H2	msub
11.496		0.003736	SUB	MOD_H2	msub
11.497		0.0037396	SUB	MOD_H2	msub
11.498		0.0037419	SUB	MOD_H2	msub
11.499		0.0037378	SUB	MOD_H2	msub
11.5		0.0037367	SUB	MOD_H2	msub
11.501		0.0037418	SUB	MOD_H2	msub
11.501		0.0037452	SUB	MOD_H2	msub
11.502		0.0037423	SUB	MOD_H2	msub
11.503		0.0037412	SUB	MOD_H2	msub
11.503		0.0037431	SUB	MOD_H2	msub
11.504		0.0037446	SUB	MOD_H2	msub
11.505		0.0037437	SUB	MOD_H2	msub
11.505		0.0037434	SUB	MOD_H2	msub
11.506		0.0037442	SUB	MOD_H2	msub
11.506		0.0037449	SUB	MOD_H2	msub
11.507		0.0037445	SUB	MOD_H2	msub
11.508		0.0037447	SUB	MOD_H2	msub
11.509		0.0037457	SUB	MOD_H2	msub
11.509		0.0037465	SUB	MOD_H2	msub
11.51		0.0037455	SUB	MOD_H2	msub
11.511		0.0037456	SUB	MOD_H2	msub
11.512		0.0037479	SUB	MOD_H2	msub
11.513		0.0037494	SUB	MOD_H2	msub
11.514		0.003746	SUB	MOD_H2	msub
11.514		0.0037453	SUB	MOD_H2	msub
11.515		0.0037506	SUB	MOD_H2	msub
11.516		0.0037538	SUB	MOD_H2	msub
11.517		0.0037498	SUB	MOD_H2	msub
11.518		0.0037485	SUB	MOD_H2	msub
11.518		0.0037521	SUB	MOD_H2	msub
11.519		0.0037547	SUB	MOD_H2	msub
11.52		0.0037529	SUB	MOD_H2	msub
11.52		0.0037522	SUB	MOD_H2	msub
11.521		0.0037532	SUB	MOD_H2	msub
11.522		0.0037541	SUB	MOD_H2	msub
11.522		0.0037536	SUB	MOD_H2	msub
11.523		0.0037536	SUB	MOD_H2	msub
11.523		0.0037544	SUB	MOD_H2	msub
11.524		0.0037551	SUB	MOD_H2	msub
11.525		0.0037547	SUB	MOD_H2	msub
11.526		0.0037549	SUB	MOD_H2	msub
11.527		0.0037563	SUB	MOD_H2	msub
11.527		0.0037573	SUB	MOD_H2	msub
11.528		0.0037553	SUB	MOD_H2	msub
11.529		0.003755	SUB	MOD_H2	msub
11.53		0.0037589	SUB	MOD_H2	msub
11.531		0.0037613	SUB	MOD_H2	msub
11.532		0.0037569	SUB	MOD_H2	msub
11.533		0.0037557	SUB	MOD_H2	msub
11.533		0.0037611	SUB	MOD_H2	msub
11.534		0.0037647	SUB	MOD_H2	msub
11.535		0.003762	SUB	MOD_H2	msub
11.536		0.003761	SUB	MOD_H2	msub
11.536		0.0037623	SUB	MOD_H2	msub
11.537		0.0037635	SUB	MOD_H2	msub
11.537		0.0037627	SUB	MOD_H2	msub
11.538		0.0037625	SUB	MOD_H2	msub
11.539		0.0037634	SUB	MOD_H2	msub
11.539		0.0037642	SUB	MOD_H2	msub
11.54		0.0037638	SUB	MOD_H2	msub
11.541		0.0037639	SUB	MOD_H2	msub
11.542		0.0037651	SUB	MOD_H2	msub
11.542		0.003766	SUB	MOD_H2	msub
11.543		0.0037647	SUB	MOD_H2	msub
11.544		0.0037647	SUB	MOD_H2	msub
11.545		0.0037673	SUB	MOD_H2	msub
11.546		0.0037691	SUB	MOD_H2	msub
11.547		0.0037658	SUB	MOD_H2	msub
11.548		0.003765	SUB	MOD_H2	msub
11.548		0.0037698	SUB	MOD_H2	msub
11.549		0.0037729	SUB	MOD_H2	msub
11.55		0.0037696	SUB	MOD_H2	msub
11.551		0.0037685	SUB	MOD_H2	msub
11.551		0.0037712	SUB	MOD_H2	msub
11.552		0.0037733	SUB	MOD_H2	msub
11.553		0.0037719	SUB	MOD_H2	msub
11.553		0.0037715	SUB	MOD_H2	msub
11.554		0.0037724	SUB	MOD_H2	msub
11.555		0.0037733	SUB	MOD_H2	msub
11.555		0.0037728	SUB	MOD_H2	msub
11.556		0.0037729	SUB	MOD_H2	msub
11.557		0.0037738	SUB	MOD_H2	msub
11.557		0.0037746	SUB	MOD_H2	msub
11.558		0.003774	SUB	MOD_H2	msub
11.559		0.0037741	SUB	MOD_H2	msub
11.56		0.0037758	SUB	MOD_H2	msub
11.561		0.0037771	SUB	MOD_H2	msub
11.562		0.0037746	SUB	MOD_H2	msub
11.562		0.0037742	SUB	MOD_H2	msub
11.563		0.0037784	SUB	MOD_H2	msub
11.564		0.0037811	SUB	MOD_H2	msub
11.565		0.0037771	SUB	MOD_H2	msub
11.566		0.003776	SUB	MOD_H2	msub
11.567		0.0037804	SUB	MOD_H2	msub
11.567		0.0037833	SUB	MOD_H2	msub
11.568		0.003781	SUB	MOD_H2	msub
11.569		0.0037801	SUB	MOD_H2	msub
11.569		0.0037816	SUB	MOD_H2	msub
11.57		0.0037828	SUB	MOD_H2	msub
11.57		0.0037821	SUB	MOD_H2	msub
11.571		0.003782	SUB	MOD_H2	msub
11.572		0.0037828	SUB	MOD_H2	msub
11.572		0.0037835	SUB	MOD_H2	msub
11.573		0.0037831	SUB	MOD_H2	msub
11.574		0.0037833	SUB	MOD_H2	msub
11.575		0.0037845	SUB	MOD_H2	msub
11.575		0.0037854	SUB	MOD_H2	msub
11.576		0.003784	SUB	MOD_H2	msub
11.577		0.003784	SUB	MOD_H2	msub
11.578		0.0037869	SUB	MOD_H2	msub
11.579		0.0037887	SUB	MOD_H2	msub
11.58		0.003785	SUB	MOD_H2	msub
11.581		0.0037841	SUB	MOD_H2	msub
11.582		0.0037894	SUB	MOD_H2	msub
11.582		0.0037928	SUB	MOD_H2	msub
11.583		0.0037893	SUB	MOD_H2	msub
11.584		0.0037881	SUB	MOD_H2	msub
11.585		0.0037908	SUB	MOD_H2	msub
11.585		0.0037929	SUB	MOD_H2	msub
11.586		0.0037915	SUB	MOD_H2	msub
11.586		0.0037911	SUB	MOD_H2	msub
11.587		0.003792	SUB	MOD_H2	msub
11.588		0.0037927	SUB	MOD_H2	msub
11.588		0.0037923	SUB	MOD_H2	msub
11.589		0.0037924	SUB	MOD_H2	msub
11.59		0.0037933	SUB	MOD_H2	msub
11.59		0.0037941	SUB	MOD_H2	msub
11.591		0.0037935	SUB	MOD_H2	msub
11.592		0.0037936	SUB	MOD_H2	msub
11.593		0.0037954	SUB	MOD_H2	msub
11.594		0.0037966	SUB	MOD_H2	msub
11.595		0.0037939	SUB	MOD_H2	msub
11.596		0.0037935	SUB	MOD_H2	msub
11.597		0.0037981	SUB	MOD_H2	msub
11.597		0.003801	SUB	MOD_H2	msub
11.598		0.0037967	SUB	MOD_H2	msub
11.599		0.0037954	SUB	MOD_H2	msub
11.6		0.0038	SUB	MOD_H2	msub
11.601		0.0038032	SUB	MOD_H2	msub
11.601		0.0038008	SUB	MOD_H2	msub
11.602		0.0037999	SUB	MOD_H2	msub
11.602		0.0038012	SUB	MOD_H2	msub
11.603		0.0038024	SUB	MOD_H2	msub
11.604		0.0038017	SUB	MOD_H2	msub
11.604		0.0038016	SUB	MOD_H2	msub
11.605		0.0038024	SUB	MOD_H2	msub
11.606		0.0038031	SUB	MOD_H2	msub
11.606		0.0038027	SUB	MOD_H2	msub
11.607		0.0038029	SUB	MOD_H2	msub
11.608		0.0038041	SUB	MOD_H2	msub
11.609		0.003805	SUB	MOD_H2	msub
11.61		0.0038036	SUB	MOD_H2	msub
11.611		0.0038035	SUB	MOD_H2	msub
11.611		0.0038066	SUB	MOD_H2	msub
11.612		0.0038085	SUB	MOD_H2	msub
11.613		0.0038044	SUB	MOD_H2	msub
11.614		0.0038034	SUB	MOD_H2	msub
11.615		0.0038091	SUB	MOD_H2	msub
11.616		0.0038129	SUB	MOD_H2	msub
11.617		0.0038096	SUB	MOD_H2	msub
11.617		0.0038084	SUB	MOD_H2	msub
11.618		0.0038105	SUB	MOD_H2	msub
11.619		0.0038121	SUB	MOD_H2	msub
11.619		0.003811	SUB	MOD_H2	msub
11.62		0.0038107	SUB	MOD_H2	msub
11.62		0.0038117	SUB	MOD_H2	msub
11.621		0.0038125	SUB	MOD_H2	msub
11.622		0.003812	SUB	MOD_H2	msub
11.623		0.0038121	SUB	MOD_H2	msub
11.623		0.0038132	SUB	MOD_H2	msub
11.624		0.0038141	SUB	MOD_H2	msub
11.625		0.0038132	SUB	MOD_H2	msub
11.626		0.0038133	SUB	MOD_H2	msub
11.627		0.0038153	SUB	MOD_H2	msub
11.627		0.0038167	SUB	MOD_H2	msub
11.628		0.003814	SUB	MOD_H2	msub
11.629		0.0038135	SUB	MOD_H2	msub
11.63		0.0038179	SUB	MOD_H2	msub
11.631		0.0038206	SUB	MOD_H2	msub
11.632		0.0038171	SUB	MOD_H2	msub
11.632		0.003816	SUB	MOD_H2	msub
11.633		0.0038196	SUB	MOD_H2	msub
11.634		0.0038222	SUB	MOD_H2	msub
11.635		0.0038203	SUB	MOD_H2	msub
11.635		0.0038197	SUB	MOD_H2	msub
11.636		0.0038209	SUB	MOD_H2	msub
11.637		0.003822	SUB	MOD_H2	msub
11.637		0.0038214	SUB	MOD_H2	msub
11.638		0.0038214	SUB	MOD_H2	msub
11.639		0.0038223	SUB	MOD_H2	msub
11.639		0.003823	SUB	MOD_H2	msub
11.64		0.0038226	SUB	MOD_H2	msub
11.641		0.0038227	SUB	MOD_H2	msub
11.642		0.0038241	SUB	MOD_H2	msub
11.642		0.0038251	SUB	MOD_H2	msub
11.643		0.0038234	SUB	MOD_H2	msub
11.644		0.0038233	SUB	MOD_H2	msub
11.645		0.0038266	SUB	MOD_H2	msub
11.646		0.0038287	SUB	MOD_H2	msub
11.647		0.003825	SUB	MOD_H2	msub
11.648		0.003824	SUB	MOD_H2	msub
11.649		0.0038289	SUB	MOD_H2	msub
11.649		0.0038321	SUB	MOD_H2	msub
11.65		0.0038291	SUB	MOD_H2	msub
11.651		0.0038281	SUB	MOD_H2	msub
11.651		0.0038303	SUB	MOD_H2	msub
11.652		0.003832	SUB	MOD_H2	msub
11.653		0.0038309	SUB	MOD_H2	msub
11.653		0.0038306	SUB	MOD_H2	msub
11.654		0.0038315	SUB	MOD_H2	msub
11.655		0.0038323	SUB	MOD_H2	msub
11.655		0.0038319	SUB	MOD_H2	msub
11.656		0.003832	SUB	MOD_H2	msub
11.657		0.0038331	SUB	MOD_H2	msub
11.658		0.0038339	SUB	MOD_H2	msub
11.658		0.003833	SUB	MOD_H2	msub
11.659		0.0038331	SUB	MOD_H2	msub
11.66		0.0038353	SUB	MOD_H2	msub
11.661		0.0038367	SUB	MOD_H2	msub
11.662		0.0038337	SUB	MOD_H2	msub
11.663		0.0038331	SUB	MOD_H2	msub
11.664		0.003838	SUB	MOD_H2	msub
11.665		0.003841	SUB	MOD_H2	msub
11.665		0.0038371	SUB	MOD_H2	msub
11.666		0.0038359	SUB	MOD_H2	msub
11.667		0.0038397	SUB	MOD_H2	msub
11.668		0.0038424	SUB	MOD_H2	msub
11.668		0.0038405	SUB	MOD_H2	msub
11.669		0.0038398	SUB	MOD_H2	msub
11.669		0.003841	SUB	MOD_H2	msub
11.67		0.003842	SUB	MOD_H2	msub
11.671		0.0038414	SUB	MOD_H2	msub
11.671		0.0038414	SUB	MOD_H2	msub
11.672		0.0038422	SUB	MOD_H2	msub
11.673		0.003843	SUB	MOD_H2	msub
11.674		0.0038425	SUB	MOD_H2	msub
11.674		0.0038427	SUB	MOD_H2	msub
11.675		0.0038441	SUB	MOD_H2	msub
11.676		0.0038452	SUB	MOD_H2	msub
11.677		0.0038433	SUB	MOD_H2	msub
11.678		0.0038431	SUB	MOD_H2	msub
11.679		0.0038467	SUB	MOD_H2	msub
11.68		0.003849	SUB	MOD_H2	msub
11.681		0.0038448	SUB	MOD_H2	msub
11.681		0.0038437	SUB	MOD_H2	msub
11.682		0.0038491	SUB	MOD_H2	msub
11.683		0.0038526	SUB	MOD_H2	msub
11.684		0.0038495	SUB	MOD_H2	msub
11.684		0.0038483	SUB	MOD_H2	msub
11.685		0.0038504	SUB	MOD_H2	msub
11.686		0.0038521	SUB	MOD_H2	msub
11.686		0.0038511	SUB	MOD_H2	msub
11.687		0.0038508	SUB	MOD_H2	msub
11.688		0.0038516	SUB	MOD_H2	msub
11.688		0.0038523	SUB	MOD_H2	msub
11.689		0.003852	SUB	MOD_H2	msub
11.69		0.0038522	SUB	MOD_H2	msub
11.69		0.0038532	SUB	MOD_H2	msub
11.691		0.003854	SUB	MOD_H2	msub
11.692		0.0038531	SUB	MOD_H2	msub
11.693		0.0038532	SUB	MOD_H2	msub
11.694		0.0038554	SUB	MOD_H2	msub
11.695		0.003857	SUB	MOD_H2	msub
11.696		0.0038536	SUB	MOD_H2	msub
11.697		0.0038529	SUB	MOD_H2	msub
11.697		0.0038583	SUB	MOD_H2	msub
11.698		0.0038616	SUB	MOD_H2	msub
11.699		0.0038574	SUB	MOD_H2	msub
11.7		0.003856	SUB	MOD_H2	msub
11.701		0.00386	SUB	MOD_H2	msub
11.701		0.0038628	SUB	MOD_H2	msub
11.702		0.0038608	SUB	MOD_H2	msub
11.703		0.0038601	SUB	MOD_H2	msub
11.703		0.0038612	SUB	MOD_H2	msub
11.704		0.0038621	SUB	MOD_H2	msub
11.705		0.0038616	SUB	MOD_H2	msub
11.705		0.0038616	SUB	MOD_H2	msub
11.706		0.0038624	SUB	MOD_H2	msub
11.707		0.0038631	SUB	MOD_H2	msub
11.707		0.0038628	SUB	MOD_H2	msub
11.708		0.0038629	SUB	MOD_H2	msub
11.709		0.0038643	SUB	MOD_H2	msub
11.71		0.0038654	SUB	MOD_H2	msub
11.711		0.0038634	SUB	MOD_H2	msub
11.712		0.0038632	SUB	MOD_H2	msub
11.713		0.0038671	SUB	MOD_H2	msub
11.714		0.0038695	SUB	MOD_H2	msub
11.714		0.0038677	SUB	MOD_H2	msub
11.715		0.0038671	SUB	MOD_H2	msub
11.716		0.0038685	SUB	MOD_H2	msub
11.716		0.0038696	SUB	MOD_H2	msub
11.717		0.0038691	SUB	MOD_H2	msub
11.718		0.003869	SUB	MOD_H2	msub
11.718		0.0038699	SUB	MOD_H2	msub
11.719		0.0038706	SUB	MOD_H2	msub
11.72		0.0038702	SUB	MOD_H2	msub
11.721		0.0038704	SUB	MOD_H2	msub
11.721		0.0038718	SUB	MOD_H2	msub
11.722		0.0038728	SUB	MOD_H2	msub
11.723		0.003871	SUB	MOD_H2	msub
11.724		0.0038709	SUB	MOD_H2	msub
11.725		0.0038744	SUB	MOD_H2	msub
11.726		0.0038766	SUB	MOD_H2	msub
11.727		0.0038724	SUB	MOD_H2	msub
11.728		0.0038713	SUB	MOD_H2	msub
11.728		0.0038769	SUB	MOD_H2	msub
11.729		0.0038804	SUB	MOD_H2	msub
11.73		0.0038772	SUB	MOD_H2	msub
11.731		0.003876	SUB	MOD_H2	msub
11.731		0.0038782	SUB	MOD_H2	msub
11.732		0.00388	SUB	MOD_H2	msub
11.733		0.0038789	SUB	MOD_H2	msub
11.733		0.0038786	SUB	MOD_H2	msub
11.734		0.0038794	SUB	MOD_H2	msub
11.735		0.0038802	SUB	MOD_H2	msub
11.735		0.0038798	SUB	MOD_H2	msub
11.736		0.00388	SUB	MOD_H2	msub
11.737		0.0038809	SUB	MOD_H2	msub
11.737		0.0038818	SUB	MOD_H2	msub
11.738		0.0038809	SUB	MOD_H2	msub
11.739		0.0038811	SUB	MOD_H2	msub
11.74		0.0038832	SUB	MOD_H2	msub
11.741		0.0038847	SUB	MOD_H2	msub
11.742		0.0038814	SUB	MOD_H2	msub
11.743		0.0038808	SUB	MOD_H2	msub
11.744		0.0038861	SUB	MOD_H2	msub
11.745		0.0038894	SUB	MOD_H2	msub
11.745		0.0038851	SUB	MOD_H2	msub
11.746		0.0038837	SUB	MOD_H2	msub
11.747		0.0038879	SUB	MOD_H2	msub
11.748		0.0038908	SUB	MOD_H2	msub
11.748		0.0038887	SUB	MOD_H2	msub
11.749		0.003888	SUB	MOD_H2	msub
11.75		0.0038891	SUB	MOD_H2	msub
11.75		0.0038901	SUB	MOD_H2	msub
11.751		0.0038896	SUB	MOD_H2	msub
11.752		0.0038896	SUB	MOD_H2	msub
11.752		0.0038904	SUB	MOD_H2	msub
11.753		0.0038911	SUB	MOD_H2	msub
11.754		0.0038907	SUB	MOD_H2	msub
11.755		0.0038909	SUB	MOD_H2	msub
11.755		0.0038923	SUB	MOD_H2	msub
11.756		0.0038933	SUB	MOD_H2	msub
11.757		0.0038914	SUB	MOD_H2	msub
11.758		0.0038913	SUB	MOD_H2	msub
11.759		0.003895	SUB	MOD_H2	msub
11.76		0.0038973	SUB	MOD_H2	msub
11.761		0.0038956	SUB	MOD_H2	msub
11.761		0.0038951	SUB	MOD_H2	msub
11.762		0.0038965	SUB	MOD_H2	msub
11.763		0.0038977	SUB	MOD_H2	msub
11.763		0.0038971	SUB	MOD_H2	msub
11.764		0.003897	SUB	MOD_H2	msub
11.765		0.0038979	SUB	MOD_H2	msub
11.765		0.0038987	SUB	MOD_H2	msub
11.766		0.0038982	SUB	MOD_H2	msub
11.767		0.0038984	SUB	MOD_H2	msub
11.768		0.0038998	SUB	MOD_H2	msub
11.769		0.0039009	SUB	MOD_H2	msub
11.77		0.0038991	SUB	MOD_H2	msub
11.771		0.003899	SUB	MOD_H2	msub
11.772		0.0039025	SUB	MOD_H2	msub
11.772		0.0039047	SUB	MOD_H2	msub
11.773		0.0039006	SUB	MOD_H2	msub
11.774		0.0038996	SUB	MOD_H2	msub
11.775		0.0039049	SUB	MOD_H2	msub
11.776		0.0039084	SUB	MOD_H2	msub
11.777		0.0039052	SUB	MOD_H2	msub
11.777		0.0039041	SUB	MOD_H2	msub
11.778		0.0039063	SUB	MOD_H2	msub
11.779		0.0039081	SUB	MOD_H2	msub
11.779		0.003907	SUB	MOD_H2	msub
11.78		0.0039067	SUB	MOD_H2	msub
11.78		0.0039076	SUB	MOD_H2	msub
11.781		0.0039083	SUB	MOD_H2	msub
11.782		0.003908	SUB	MOD_H2	msub
11.783		0.0039081	SUB	MOD_H2	msub
11.783		0.0039091	SUB	MOD_H2	msub
11.784		0.00391	SUB	MOD_H2	msub
11.785		0.0039091	SUB	MOD_H2	msub
11.786		0.0039092	SUB	MOD_H2	msub
11.787		0.0039114	SUB	MOD_H2	msub
11.788		0.003913	SUB	MOD_H2	msub
11.789		0.0039097	SUB	MOD_H2	msub
11.79		0.0039091	SUB	MOD_H2	msub
11.79		0.0039143	SUB	MOD_H2	msub
11.791		0.0039176	SUB	MOD_H2	msub
11.792		0.0039134	SUB	MOD_H2	msub
11.793		0.003912	SUB	MOD_H2	msub
11.794		0.0039161	SUB	MOD_H2	msub
11.794		0.003919	SUB	MOD_H2	msub
11.795		0.003917	SUB	MOD_H2	msub
11.796		0.0039162	SUB	MOD_H2	msub
11.796		0.0039174	SUB	MOD_H2	msub
11.797		0.0039184	SUB	MOD_H2	msub
11.798		0.0039178	SUB	MOD_H2	msub
11.798		0.0039178	SUB	MOD_H2	msub
11.799		0.0039187	SUB	MOD_H2	msub
11.8		0.0039194	SUB	MOD_H2	msub
11.801		0.003919	SUB	MOD_H2	msub
11.801		0.0039192	SUB	MOD_H2	msub
11.802		0.0039206	SUB	MOD_H2	msub
11.803		0.0039217	SUB	MOD_H2	msub
11.804		0.0039198	SUB	MOD_H2	msub
11.805		0.0039196	SUB	MOD_H2	msub
11.806		0.0039234	SUB	MOD_H2	msub
11.807		0.0039257	SUB	MOD_H2	msub
11.808		0.0039213	SUB	MOD_H2	msub
11.809		0.0039201	SUB	MOD_H2	msub
11.809		0.0039259	SUB	MOD_H2	msub
11.81		0.0039297	SUB	MOD_H2	msub
11.811		0.0039264	SUB	MOD_H2	msub
11.812		0.0039252	SUB	MOD_H2	msub
11.812		0.0039272	SUB	MOD_H2	msub
11.813		0.0039289	SUB	MOD_H2	msub
11.814		0.0039279	SUB	MOD_H2	msub
11.814		0.0039276	SUB	MOD_H2	msub
11.815		0.0039284	SUB	MOD_H2	msub
11.816		0.0039292	SUB	MOD_H2	msub
11.816		0.0039289	SUB	MOD_H2	msub
11.817		0.003929	SUB	MOD_H2	msub
11.818		0.0039301	SUB	MOD_H2	msub
11.819		0.0039309	SUB	MOD_H2	msub
11.819		0.00393	SUB	MOD_H2	msub
11.82		0.0039301	SUB	MOD_H2	msub
11.821		0.0039324	SUB	MOD_H2	msub
11.822		0.003934	SUB	MOD_H2	msub
11.823		0.0039306	SUB	MOD_H2	msub
11.824		0.0039299	SUB	MOD_H2	msub
11.825		0.0039354	SUB	MOD_H2	msub
11.826		0.0039388	SUB	MOD_H2	msub
11.827		0.0039345	SUB	MOD_H2	msub
11.827		0.0039331	SUB	MOD_H2	msub
11.828		0.0039371	SUB	MOD_H2	msub
11.829		0.0039399	SUB	MOD_H2	msub
11.83		0.003938	SUB	MOD_H2	msub
11.83		0.0039373	SUB	MOD_H2	msub
11.831		0.0039384	SUB	MOD_H2	msub
11.831		0.0039393	SUB	MOD_H2	msub
11.832		0.0039388	SUB	MOD_H2	msub
11.833		0.0039388	SUB	MOD_H2	msub
11.834		0.0039397	SUB	MOD_H2	msub
11.834		0.0039404	SUB	MOD_H2	msub
11.835		0.00394	SUB	MOD_H2	msub
11.836		0.0039402	SUB	MOD_H2	msub
11.837		0.0039417	SUB	MOD_H2	msub
11.838		0.0039428	SUB	MOD_H2	msub
11.839		0.0039407	SUB	MOD_H2	msub
11.839		0.0039405	SUB	MOD_H2	msub
11.84		0.0039445	SUB	MOD_H2	msub
11.841		0.003947	SUB	MOD_H2	msub
11.842		0.0039452	SUB	MOD_H2	msub
11.843		0.0039446	SUB	MOD_H2	msub
11.843		0.003946	SUB	MOD_H2	msub
11.844		0.0039472	SUB	MOD_H2	msub
11.845		0.0039466	SUB	MOD_H2	msub
11.845		0.0039466	SUB	MOD_H2	msub
11.846		0.0039474	SUB	MOD_H2	msub
11.847		0.0039482	SUB	MOD_H2	msub
11.848		0.0039478	SUB	MOD_H2	msub
11.848		0.003948	SUB	MOD_H2	msub
11.849		0.0039494	SUB	MOD_H2	msub
11.85		0.0039504	SUB	MOD_H2	msub
11.851		0.0039486	SUB	MOD_H2	msub
11.852		0.0039485	SUB	MOD_H2	msub
11.853		0.0039521	SUB	MOD_H2	msub
11.854		0.0039544	SUB	MOD_H2	msub
11.855		0.00395	SUB	MOD_H2	msub
11.856		0.0039489	SUB	MOD_H2	msub
11.857		0.0039547	SUB	MOD_H2	msub
11.857		0.0039585	SUB	MOD_H2	msub
11.858		0.003955	SUB	MOD_H2	msub
11.859		0.0039538	SUB	MOD_H2	msub
11.859		0.0039561	SUB	MOD_H2	msub
11.86		0.0039579	SUB	MOD_H2	msub
11.861		0.0039568	SUB	MOD_H2	msub
11.861		0.0039565	SUB	MOD_H2	msub
11.862		0.0039573	SUB	MOD_H2	msub
11.863		0.0039581	SUB	MOD_H2	msub
11.864		0.0039578	SUB	MOD_H2	msub
11.864		0.0039579	SUB	MOD_H2	msub
11.865		0.0039589	SUB	MOD_H2	msub
11.866		0.0039598	SUB	MOD_H2	msub
11.867		0.003959	SUB	MOD_H2	msub
11.868		0.0039591	SUB	MOD_H2	msub
11.868		0.0039613	SUB	MOD_H2	msub
11.869		0.0039628	SUB	MOD_H2	msub
11.87		0.0039594	SUB	MOD_H2	msub
11.871		0.0039588	SUB	MOD_H2	msub
11.872		0.0039643	SUB	MOD_H2	msub
11.873		0.0039677	SUB	MOD_H2	msub
11.874		0.0039632	SUB	MOD_H2	msub
11.875		0.0039618	SUB	MOD_H2	msub
11.875		0.0039661	SUB	MOD_H2	msub
11.876		0.0039692	SUB	MOD_H2	msub
11.877		0.0039671	SUB	MOD_H2	msub
11.878		0.0039663	SUB	MOD_H2	msub
11.878		0.0039674	SUB	MOD_H2	msub
11.879		0.0039684	SUB	MOD_H2	msub
11.88		0.0039679	SUB	MOD_H2	msub
11.88		0.0039679	SUB	MOD_H2	msub
11.881		0.0039687	SUB	MOD_H2	msub
11.882		0.0039694	SUB	MOD_H2	msub
11.882		0.0039691	SUB	MOD_H2	msub
11.883		0.0039693	SUB	MOD_H2	msub
11.884		0.0039707	SUB	MOD_H2	msub
11.885		0.0039718	SUB	MOD_H2	msub
11.886		0.0039699	SUB	MOD_H2	msub
11.887		0.0039697	SUB	MOD_H2	msub
11.888		0.0039735	SUB	MOD_H2	msub
11.889		0.0039759	SUB	MOD_H2	msub
11.889		0.0039742	SUB	MOD_H2	msub
11.89		0.0039736	SUB	MOD_H2	msub
11.891		0.0039751	SUB	MOD_H2	msub
11.892		0.0039763	SUB	MOD_H2	msub
11.892		0.0039757	SUB	MOD_H2	msub
11.893		0.0039757	SUB	MOD_H2	msub
11.894		0.0039766	SUB	MOD_H2	msub
11.894		0.0039774	SUB	MOD_H2	msub
11.895		0.0039769	SUB	MOD_H2	msub
11.896		0.0039771	SUB	MOD_H2	msub
11.897		0.0039786	SUB	MOD_H2	msub
11.898		0.0039797	SUB	MOD_H2	msub
11.899		0.0039778	SUB	MOD_H2	msub
11.9		0.0039777	SUB	MOD_H2	msub
11.901		0.0039813	SUB	MOD_H2	msub
11.901		0.0039836	SUB	MOD_H2	msub
11.902		0.0039794	SUB	MOD_H2	msub
11.903		0.0039784	SUB	MOD_H2	msub
11.904		0.0039839	SUB	MOD_H2	msub
11.905		0.0039874	SUB	MOD_H2	msub
11.906		0.0039842	SUB	MOD_H2	msub
11.906		0.003983	SUB	MOD_H2	msub
11.907		0.0039853	SUB	MOD_H2	msub
11.908		0.0039871	SUB	MOD_H2	msub
11.908		0.003986	SUB	MOD_H2	msub
11.909		0.0039857	SUB	MOD_H2	msub
11.91		0.0039866	SUB	MOD_H2	msub
11.91		0.0039874	SUB	MOD_H2	msub
11.911		0.003987	SUB	MOD_H2	msub
11.912		0.0039872	SUB	MOD_H2	msub
11.913		0.0039882	SUB	MOD_H2	msub
11.913		0.0039891	SUB	MOD_H2	msub
11.914		0.0039883	SUB	MOD_H2	msub
11.915		0.0039884	SUB	MOD_H2	msub
11.916		0.0039906	SUB	MOD_H2	msub
11.917		0.0039922	SUB	MOD_H2	msub
11.918		0.0039889	SUB	MOD_H2	msub
11.919		0.0039882	SUB	MOD_H2	msub
11.92		0.0039936	SUB	MOD_H2	msub
11.921		0.003997	SUB	MOD_H2	msub
11.922		0.0039927	SUB	MOD_H2	msub
11.922		0.0039913	SUB	MOD_H2	msub
11.923		0.0039955	SUB	MOD_H2	msub
11.924		0.0039984	SUB	MOD_H2	msub
11.925		0.0039964	SUB	MOD_H2	msub
11.925		0.0039956	SUB	MOD_H2	msub
11.926		0.0039968	SUB	MOD_H2	msub
11.927		0.0039978	SUB	MOD_H2	msub
11.927		0.0039973	SUB	MOD_H2	msub
11.928		0.0039973	SUB	MOD_H2	msub
11.929		0.0039982	SUB	MOD_H2	msub
11.929		0.0039989	SUB	MOD_H2	msub
11.93		0.0039985	SUB	MOD_H2	msub
11.931		0.0039987	SUB	MOD_H2	msub
11.932		0.0040002	SUB	MOD_H2	msub
11.933		0.0040013	SUB	MOD_H2	msub
11.934		0.0039993	SUB	MOD_H2	msub
11.935		0.0039992	SUB	MOD_H2	msub
11.936		0.004003	SUB	MOD_H2	msub
11.937		0.0040055	SUB	MOD_H2	msub
11.937		0.0040009	SUB	MOD_H2	msub
11.938		0.0039997	SUB	MOD_H2	msub
11.939		0.0040057	SUB	MOD_H2	msub
11.94		0.0040095	SUB	MOD_H2	msub
11.941		0.0040061	SUB	MOD_H2	msub
11.941		0.0040049	SUB	MOD_H2	msub
11.942		0.0040071	SUB	MOD_H2	msub
11.943		0.0040088	SUB	MOD_H2	msub
11.943		0.0040078	SUB	MOD_H2	msub
11.944		0.0040075	SUB	MOD_H2	msub
11.945		0.0040083	SUB	MOD_H2	msub
11.945		0.0040091	SUB	MOD_H2	msub
11.946		0.0040088	SUB	MOD_H2	msub
11.947		0.0040089	SUB	MOD_H2	msub
11.948		0.00401	SUB	MOD_H2	msub
11.948		0.0040108	SUB	MOD_H2	msub
11.949		0.00401	SUB	MOD_H2	msub
11.95		0.0040101	SUB	MOD_H2	msub
11.951		0.0040124	SUB	MOD_H2	msub
11.952		0.004014	SUB	MOD_H2	msub
11.953		0.0040104	SUB	MOD_H2	msub
11.954		0.0040097	SUB	MOD_H2	msub
11.955		0.0040155	SUB	MOD_H2	msub
11.956		0.0040191	SUB	MOD_H2	msub
11.957		0.0040145	SUB	MOD_H2	msub
11.958		0.004013	SUB	MOD_H2	msub
11.958		0.0040173	SUB	MOD_H2	msub
11.959		0.0040204	SUB	MOD_H2	msub
11.96		0.0040183	SUB	MOD_H2	msub
11.96		0.0040176	SUB	MOD_H2	msub
11.961		0.0040187	SUB	MOD_H2	msub
11.962		0.0040196	SUB	MOD_H2	msub
11.962		0.0040191	SUB	MOD_H2	msub
11.963		0.0040192	SUB	MOD_H2	msub
11.964		0.00402	SUB	MOD_H2	msub
11.964		0.0040207	SUB	MOD_H2	msub
11.965		0.0040204	SUB	MOD_H2	msub
11.966		0.0040206	SUB	MOD_H2	msub
11.967		0.004022	SUB	MOD_H2	msub
11.968		0.0040231	SUB	MOD_H2	msub
11.969		0.0040211	SUB	MOD_H2	msub
11.97		0.0040209	SUB	MOD_H2	msub
11.971		0.004025	SUB	MOD_H2	msub
11.972		0.0040275	SUB	MOD_H2	msub
11.973		0.0040257	SUB	MOD_H2	msub
11.973		0.0040251	SUB	MOD_H2	msub
11.974		0.0040266	SUB	MOD_H2	msub
11.975		0.0040278	SUB	MOD_H2	msub
11.975		0.0040272	SUB	MOD_H2	msub
11.976		0.0040272	SUB	MOD_H2	msub
11.977		0.004028	SUB	MOD_H2	msub
11.977		0.0040288	SUB	MOD_H2	msub
11.978		0.0040284	SUB	MOD_H2	msub
11.979		0.0040286	SUB	MOD_H2	msub
11.98		0.0040301	SUB	MOD_H2	msub
11.981		0.0040312	SUB	MOD_H2	msub
11.982		0.0040293	SUB	MOD_H2	msub
11.983		0.0040292	SUB	MOD_H2	msub
11.984		0.0040329	SUB	MOD_H2	msub
11.985		0.0040353	SUB	MOD_H2	msub
11.986		0.0040308	SUB	MOD_H2	msub
11.986		0.0040297	SUB	MOD_H2	msub
11.987		0.0040356	SUB	MOD_H2	msub
11.988		0.0040394	SUB	MOD_H2	msub
11.989		0.0040359	SUB	MOD_H2	msub
11.99		0.0040347	SUB	MOD_H2	msub
11.99		0.0040371	SUB	MOD_H2	msub
11.991		0.0040389	SUB	MOD_H2	msub
11.992		0.0040378	SUB	MOD_H2	msub
11.992		0.0040375	SUB	MOD_H2	msub
11.993		0.0040383	SUB	MOD_H2	msub
11.994		0.0040391	SUB	MOD_H2	msub
11.994		0.0040388	SUB	MOD_H2	msub
11.995		0.004039	SUB	MOD_H2	msub
11.996		0.00404	SUB	MOD_H2	msub
11.997		0.0040409	SUB	MOD_H2	msub
11.998		0.00404	SUB	MOD_H2	msub
11.999		0.0040402	SUB	MOD_H2	msub
11.999		0.0040425	SUB	MOD_H2	msub
12		0.004044	SUB	MOD_H2	msub
12.001		0.0040406	SUB	MOD_H2	msub
12.002		0.0040399	SUB	MOD_H2	msub
12.003		0.0040456	SUB	MOD_H2	msub
12.004		0.0040491	SUB	MOD_H2	msub
12.005		0.0040445	SUB	MOD_H2	msub
12.006		0.0040431	SUB	MOD_H2	msub
12.007		0.0040475	SUB	MOD_H2	msub
12.007		0.0040506	SUB	MOD_H2	msub
12.008		0.0040484	SUB	MOD_H2	msub
12.009		0.0040477	SUB	MOD_H2	msub
12.009		0.0040488	SUB	MOD_H2	msub
12.01		0.0040499	SUB	MOD_H2	msub
12.011		0.0040493	SUB	MOD_H2	msub
12.011		0.0040493	SUB	MOD_H2	msub
12.012		0.0040502	SUB	MOD_H2	msub
12.013		0.0040509	SUB	MOD_H2	msub
12.014		0.0040506	SUB	MOD_H2	msub
12.015		0.0040508	SUB	MOD_H2	msub
12.015		0.0040522	SUB	MOD_H2	msub
12.016		0.0040533	SUB	MOD_H2	msub
12.017		0.0040514	SUB	MOD_H2	msub
12.018		0.0040513	SUB	MOD_H2	msub
12.019		0.0040552	SUB	MOD_H2	msub
12.02		0.0040577	SUB	MOD_H2	msub
12.021		0.0040559	SUB	MOD_H2	msub
12.022		0.0040553	SUB	MOD_H2	msub
12.022		0.0040568	SUB	MOD_H2	msub
12.023		0.004058	SUB	MOD_H2	msub
12.024		0.0040574	SUB	MOD_H2	msub
12.024		0.0040574	SUB	MOD_H2	msub
12.025		0.0040584	SUB	MOD_H2	msub
12.026		0.0040592	SUB	MOD_H2	msub
12.027		0.0040587	SUB	MOD_H2	msub
12.028		0.0040589	SUB	MOD_H2	msub
12.028		0.0040604	SUB	MOD_H2	msub
12.029		0.0040615	SUB	MOD_H2	msub
12.03		0.0040597	SUB	MOD_H2	msub
12.031		0.0040596	SUB	MOD_H2	msub
12.032		0.0040633	SUB	MOD_H2	msub
12.033		0.0040656	SUB	MOD_H2	msub
12.034		0.0040613	SUB	MOD_H2	msub
12.035		0.0040603	SUB	MOD_H2	msub
12.036		0.0040659	SUB	MOD_H2	msub
12.037		0.0040696	SUB	MOD_H2	msub
12.037		0.0040663	SUB	MOD_H2	msub
12.038		0.0040651	SUB	MOD_H2	msub
12.039		0.0040674	SUB	MOD_H2	msub
12.04		0.0040693	SUB	MOD_H2	msub
12.04		0.0040682	SUB	MOD_H2	msub
12.041		0.0040679	SUB	MOD_H2	msub
12.042		0.0040688	SUB	MOD_H2	msub
12.042		0.0040696	SUB	MOD_H2	msub
12.043		0.0040693	SUB	MOD_H2	msub
12.044		0.0040694	SUB	MOD_H2	msub
12.045		0.0040705	SUB	MOD_H2	msub
12.045		0.0040714	SUB	MOD_H2	msub
12.046		0.0040705	SUB	MOD_H2	msub
12.047		0.0040707	SUB	MOD_H2	msub
12.048		0.004073	SUB	MOD_H2	msub
12.049		0.0040746	SUB	MOD_H2	msub
12.05		0.0040712	SUB	MOD_H2	msub
12.051		0.0040705	SUB	MOD_H2	msub
12.052		0.0040761	SUB	MOD_H2	msub
12.053		0.0040795	SUB	MOD_H2	msub
12.054		0.0040751	SUB	MOD_H2	msub
12.054		0.0040737	SUB	MOD_H2	msub
12.055		0.004078	SUB	MOD_H2	msub
12.056		0.0040811	SUB	MOD_H2	msub
12.057		0.004079	SUB	MOD_H2	msub
12.057		0.0040782	SUB	MOD_H2	msub
12.058		0.0040794	SUB	MOD_H2	msub
12.059		0.0040805	SUB	MOD_H2	msub
12.059		0.0040799	SUB	MOD_H2	msub
12.06		0.0040799	SUB	MOD_H2	msub
12.061		0.0040808	SUB	MOD_H2	msub
12.062		0.0040816	SUB	MOD_H2	msub
12.062		0.0040812	SUB	MOD_H2	msub
12.063		0.0040814	SUB	MOD_H2	msub
12.064		0.0040829	SUB	MOD_H2	msub
12.065		0.004084	SUB	MOD_H2	msub
12.066		0.0040821	SUB	MOD_H2	msub
12.067		0.0040819	SUB	MOD_H2	msub
12.068		0.0040859	SUB	MOD_H2	msub
12.069		0.0040884	SUB	MOD_H2	msub
12.07		0.0040866	SUB	MOD_H2	msub
12.07		0.004086	SUB	MOD_H2	msub
12.071		0.0040875	SUB	MOD_H2	msub
12.072		0.0040888	SUB	MOD_H2	msub
12.073		0.0040882	SUB	MOD_H2	msub
12.073		0.0040882	SUB	MOD_H2	msub
12.074		0.0040891	SUB	MOD_H2	msub
12.075		0.0040899	SUB	MOD_H2	msub
12.076		0.0040895	SUB	MOD_H2	msub
12.076		0.0040897	SUB	MOD_H2	msub
12.077		0.0040912	SUB	MOD_H2	msub
12.078		0.0040923	SUB	MOD_H2	msub
12.079		0.0040905	SUB	MOD_H2	msub
12.08		0.0040903	SUB	MOD_H2	msub
12.081		0.0040941	SUB	MOD_H2	msub
12.082		0.0040965	SUB	MOD_H2	msub
12.083		0.0040921	SUB	MOD_H2	msub
12.084		0.0040911	SUB	MOD_H2	msub
12.085		0.0040968	SUB	MOD_H2	msub
12.086		0.0041005	SUB	MOD_H2	msub
12.086		0.0040971	SUB	MOD_H2	msub
12.087		0.004096	SUB	MOD_H2	msub
12.088		0.0040983	SUB	MOD_H2	msub
12.088		0.0041002	SUB	MOD_H2	msub
12.089		0.0040991	SUB	MOD_H2	msub
12.09		0.0040988	SUB	MOD_H2	msub
12.09		0.0040997	SUB	MOD_H2	msub
12.091		0.0041005	SUB	MOD_H2	msub
12.092		0.0041002	SUB	MOD_H2	msub
12.093		0.0041003	SUB	MOD_H2	msub
12.093		0.0041014	SUB	MOD_H2	msub
12.094		0.0041023	SUB	MOD_H2	msub
12.095		0.0041015	SUB	MOD_H2	msub
12.096		0.0041016	SUB	MOD_H2	msub
12.097		0.0041039	SUB	MOD_H2	msub
12.098		0.0041056	SUB	MOD_H2	msub
12.099		0.0041021	SUB	MOD_H2	msub
12.1		0.0041015	SUB	MOD_H2	msub
12.101		0.0041071	SUB	MOD_H2	msub
12.102		0.0041106	SUB	MOD_H2	msub
12.103		0.0041061	SUB	MOD_H2	msub
12.104		0.0041047	SUB	MOD_H2	msub
12.104		0.004109	SUB	MOD_H2	msub
12.105		0.0041121	SUB	MOD_H2	msub
12.106		0.00411	SUB	MOD_H2	msub
12.106		0.0041092	SUB	MOD_H2	msub
12.107		0.0041104	SUB	MOD_H2	msub
12.108		0.0041115	SUB	MOD_H2	msub
12.108		0.004111	SUB	MOD_H2	msub
12.109		0.004111	SUB	MOD_H2	msub
12.11		0.0041119	SUB	MOD_H2	msub
12.111		0.0041127	SUB	MOD_H2	msub
12.111		0.0041123	SUB	MOD_H2	msub
12.112		0.0041125	SUB	MOD_H2	msub
12.113		0.004114	SUB	MOD_H2	msub
12.114		0.0041151	SUB	MOD_H2	msub
12.115		0.0041132	SUB	MOD_H2	msub
12.116		0.004113	SUB	MOD_H2	msub
12.117		0.004117	SUB	MOD_H2	msub
12.118		0.0041195	SUB	MOD_H2	msub
12.119		0.0041177	SUB	MOD_H2	msub
12.12		0.0041172	SUB	MOD_H2	msub
12.12		0.0041187	SUB	MOD_H2	msub
12.121		0.0041199	SUB	MOD_H2	msub
12.122		0.0041193	SUB	MOD_H2	msub
12.122		0.0041193	SUB	MOD_H2	msub
12.123		0.0041203	SUB	MOD_H2	msub
12.124		0.0041211	SUB	MOD_H2	msub
12.125		0.0041207	SUB	MOD_H2	msub
12.126		0.0041209	SUB	MOD_H2	msub
12.126		0.0041224	SUB	MOD_H2	msub
12.127		0.0041236	SUB	MOD_H2	msub
12.128		0.0041217	SUB	MOD_H2	msub
12.129		0.0041216	SUB	MOD_H2	msub
12.13		0.0041253	SUB	MOD_H2	msub
12.131		0.0041277	SUB	MOD_H2	msub
12.132		0.0041234	SUB	MOD_H2	msub
12.133		0.0041223	SUB	MOD_H2	msub
12.134		0.0041281	SUB	MOD_H2	msub
12.135		0.0041318	SUB	MOD_H2	msub
12.136		0.0041284	SUB	MOD_H2	msub
12.136		0.0041273	SUB	MOD_H2	msub
12.137		0.0041296	SUB	MOD_H2	msub
12.138		0.0041315	SUB	MOD_H2	msub
12.138		0.0041304	SUB	MOD_H2	msub
12.139		0.0041301	SUB	MOD_H2	msub
12.14		0.004131	SUB	MOD_H2	msub
12.14		0.0041318	SUB	MOD_H2	msub
12.141		0.0041315	SUB	MOD_H2	msub
12.142		0.0041317	SUB	MOD_H2	msub
12.143		0.0041328	SUB	MOD_H2	msub
12.144		0.0041337	SUB	MOD_H2	msub
12.145		0.0041328	SUB	MOD_H2	msub
12.146		0.004133	SUB	MOD_H2	msub
12.146		0.0041353	SUB	MOD_H2	msub
12.147		0.004137	SUB	MOD_H2	msub
12.148		0.0041335	SUB	MOD_H2	msub
12.149		0.0041329	SUB	MOD_H2	msub
12.15		0.0041385	SUB	MOD_H2	msub
12.151		0.004142	SUB	MOD_H2	msub
12.152		0.0041376	SUB	MOD_H2	msub
12.153		0.0041362	SUB	MOD_H2	msub
12.154		0.0041405	SUB	MOD_H2	msub
12.155		0.0041436	SUB	MOD_H2	msub
12.155		0.0041415	SUB	MOD_H2	msub
12.156		0.0041407	SUB	MOD_H2	msub
12.157		0.0041419	SUB	MOD_H2	msub
12.157		0.004143	SUB	MOD_H2	msub
12.158		0.0041425	SUB	MOD_H2	msub
12.159		0.0041425	SUB	MOD_H2	msub
12.159		0.0041434	SUB	MOD_H2	msub
12.16		0.0041442	SUB	MOD_H2	msub
12.161		0.0041438	SUB	MOD_H2	msub
12.162		0.0041441	SUB	MOD_H2	msub
12.163		0.0041456	SUB	MOD_H2	msub
12.164		0.0041467	SUB	MOD_H2	msub
12.165		0.0041447	SUB	MOD_H2	msub
12.166		0.0041446	SUB	MOD_H2	msub
12.167		0.0041486	SUB	MOD_H2	msub
12.168		0.0041512	SUB	MOD_H2	msub
12.168		0.0041493	SUB	MOD_H2	msub
12.169		0.0041488	SUB	MOD_H2	msub
12.17		0.0041503	SUB	MOD_H2	msub
12.171		0.0041516	SUB	MOD_H2	msub
12.171		0.004151	SUB	MOD_H2	msub
12.172		0.004151	SUB	MOD_H2	msub
12.173		0.0041519	SUB	MOD_H2	msub
12.173		0.0041528	SUB	MOD_H2	msub
12.174		0.0041524	SUB	MOD_H2	msub
12.175		0.0041526	SUB	MOD_H2	msub
12.176		0.0041541	SUB	MOD_H2	msub
12.177		0.0041553	SUB	MOD_H2	msub
12.178		0.0041534	SUB	MOD_H2	msub
12.179		0.0041533	SUB	MOD_H2	msub
12.18		0.004157	SUB	MOD_H2	msub
12.181		0.0041595	SUB	MOD_H2	msub
12.182		0.0041551	SUB	MOD_H2	msub
12.183		0.004154	SUB	MOD_H2	msub
12.184		0.0041598	SUB	MOD_H2	msub
12.184		0.0041636	SUB	MOD_H2	msub
12.185		0.0041602	SUB	MOD_H2	msub
12.186		0.004159	SUB	MOD_H2	msub
12.187		0.0041614	SUB	MOD_H2	msub
12.187		0.0041633	SUB	MOD_H2	msub
12.188		0.0041622	SUB	MOD_H2	msub
12.189		0.0041619	SUB	MOD_H2	msub
12.189		0.0041628	SUB	MOD_H2	msub
12.19		0.0041637	SUB	MOD_H2	msub
12.191		0.0041633	SUB	MOD_H2	msub
12.192		0.0041635	SUB	MOD_H2	msub
12.193		0.0041646	SUB	MOD_H2	msub
12.193		0.0041655	SUB	MOD_H2	msub
12.194		0.0041647	SUB	MOD_H2	msub
12.195		0.0041648	SUB	MOD_H2	msub
12.196		0.0041672	SUB	MOD_H2	msub
12.197		0.0041689	SUB	MOD_H2	msub
12.198		0.0041654	SUB	MOD_H2	msub
12.199		0.0041648	SUB	MOD_H2	msub
12.2		0.0041704	SUB	MOD_H2	msub
12.201		0.004174	SUB	MOD_H2	msub
12.202		0.0041695	SUB	MOD_H2	msub
12.203		0.0041681	SUB	MOD_H2	msub
12.204		0.0041725	SUB	MOD_H2	msub
12.204		0.0041756	SUB	MOD_H2	msub
12.205		0.0041734	SUB	MOD_H2	msub
12.206		0.0041727	SUB	MOD_H2	msub
12.206		0.0041739	SUB	MOD_H2	msub
12.207		0.004175	SUB	MOD_H2	msub
12.208		0.0041745	SUB	MOD_H2	msub
12.209		0.0041745	SUB	MOD_H2	msub
12.209		0.0041754	SUB	MOD_H2	msub
12.21		0.0041762	SUB	MOD_H2	msub
12.211		0.0041758	SUB	MOD_H2	msub
12.212		0.0041761	SUB	MOD_H2	msub
12.213		0.0041776	SUB	MOD_H2	msub
12.214		0.0041788	SUB	MOD_H2	msub
12.215		0.0041768	SUB	MOD_H2	msub
12.216		0.0041766	SUB	MOD_H2	msub
12.217		0.0041807	SUB	MOD_H2	msub
12.218		0.0041833	SUB	MOD_H2	msub
12.218		0.0041814	SUB	MOD_H2	msub
12.219		0.0041809	SUB	MOD_H2	msub
12.22		0.0041824	SUB	MOD_H2	msub
12.22		0.0041837	SUB	MOD_H2	msub
12.221		0.0041831	SUB	MOD_H2	msub
12.222		0.0041831	SUB	MOD_H2	msub
12.223		0.0041841	SUB	MOD_H2	msub
12.223		0.0041849	SUB	MOD_H2	msub
12.224		0.0041845	SUB	MOD_H2	msub
12.225		0.0041847	SUB	MOD_H2	msub
12.226		0.0041863	SUB	MOD_H2	msub
12.227		0.0041874	SUB	MOD_H2	msub
12.228		0.0041856	SUB	MOD_H2	msub
12.229		0.0041854	SUB	MOD_H2	msub
12.23		0.0041892	SUB	MOD_H2	msub
12.231		0.0041917	SUB	MOD_H2	msub
12.232		0.0041873	SUB	MOD_H2	msub
12.233		0.0041862	SUB	MOD_H2	msub
12.234		0.0041921	SUB	MOD_H2	msub
12.235		0.0041959	SUB	MOD_H2	msub
12.235		0.0041925	SUB	MOD_H2	msub
12.236		0.0041913	SUB	MOD_H2	msub
12.237		0.0041937	SUB	MOD_H2	msub
12.237		0.0041956	SUB	MOD_H2	msub
12.238		0.0041945	SUB	MOD_H2	msub
12.239		0.0041942	SUB	MOD_H2	msub
12.24		0.0041951	SUB	MOD_H2	msub
12.24		0.004196	SUB	MOD_H2	msub
12.241		0.0041956	SUB	MOD_H2	msub
12.242		0.0041958	SUB	MOD_H2	msub
12.243		0.0041969	SUB	MOD_H2	msub
12.243		0.0041979	SUB	MOD_H2	msub
12.244		0.004197	SUB	MOD_H2	msub
12.245		0.0041972	SUB	MOD_H2	msub
12.246		0.0041996	SUB	MOD_H2	msub
12.247		0.0042013	SUB	MOD_H2	msub
12.248		0.0041978	SUB	MOD_H2	msub
12.249		0.0041971	SUB	MOD_H2	msub
12.25		0.0042028	SUB	MOD_H2	msub
12.251		0.0042064	SUB	MOD_H2	msub
12.252		0.0042019	SUB	MOD_H2	msub
12.253		0.0042005	SUB	MOD_H2	msub
12.254		0.0042049	SUB	MOD_H2	msub
12.255		0.004208	SUB	MOD_H2	msub
12.255		0.0042059	SUB	MOD_H2	msub
12.256		0.0042051	SUB	MOD_H2	msub
12.257		0.0042064	SUB	MOD_H2	msub
12.257		0.0042075	SUB	MOD_H2	msub
12.258		0.0042069	SUB	MOD_H2	msub
12.259		0.004207	SUB	MOD_H2	msub
12.259		0.0042079	SUB	MOD_H2	msub
12.26		0.0042087	SUB	MOD_H2	msub
12.261		0.0042083	SUB	MOD_H2	msub
12.262		0.0042086	SUB	MOD_H2	msub
12.263		0.0042101	SUB	MOD_H2	msub
12.264		0.0042113	SUB	MOD_H2	msub
12.265		0.0042093	SUB	MOD_H2	msub
12.266		0.0042092	SUB	MOD_H2	msub
12.267		0.0042132	SUB	MOD_H2	msub
12.268		0.0042158	SUB	MOD_H2	msub
12.269		0.0042111	SUB	MOD_H2	msub
12.27		0.0042098	SUB	MOD_H2	msub
12.271		0.0042161	SUB	MOD_H2	msub
12.272		0.0042202	SUB	MOD_H2	msub
12.272		0.0042166	SUB	MOD_H2	msub
12.273		0.0042153	SUB	MOD_H2	msub
12.274		0.0042177	SUB	MOD_H2	msub
12.274		0.0042196	SUB	MOD_H2	msub
12.275		0.0042185	SUB	MOD_H2	msub
12.276		0.0042182	SUB	MOD_H2	msub
12.277		0.0042191	SUB	MOD_H2	msub
12.277		0.0042199	SUB	MOD_H2	msub
12.278		0.0042196	SUB	MOD_H2	msub
12.279		0.0042198	SUB	MOD_H2	msub
12.28		0.0042209	SUB	MOD_H2	msub
12.28		0.0042218	SUB	MOD_H2	msub
12.281		0.004221	SUB	MOD_H2	msub
12.282		0.0042211	SUB	MOD_H2	msub
12.283		0.0042236	SUB	MOD_H2	msub
12.284		0.0042253	SUB	MOD_H2	msub
12.285		0.0042216	SUB	MOD_H2	msub
12.286		0.0042209	SUB	MOD_H2	msub
12.287		0.004227	SUB	MOD_H2	msub
12.288		0.0042308	SUB	MOD_H2	msub
12.289		0.004226	SUB	MOD_H2	msub
12.29		0.0042245	SUB	MOD_H2	msub
12.291		0.004229	SUB	MOD_H2	msub
12.292		0.0042323	SUB	MOD_H2	msub
12.292		0.0042301	SUB	MOD_H2	msub
12.293		0.0042293	SUB	MOD_H2	msub
12.294		0.0042305	SUB	MOD_H2	msub
12.294		0.0042316	SUB	MOD_H2	msub
12.295		0.0042311	SUB	MOD_H2	msub
12.296		0.0042311	SUB	MOD_H2	msub
12.297		0.004232	SUB	MOD_H2	msub
12.297		0.0042328	SUB	MOD_H2	msub
12.298		0.0042325	SUB	MOD_H2	msub
12.299		0.0042327	SUB	MOD_H2	msub
12.3		0.0042343	SUB	MOD_H2	msub
12.301		0.0042354	SUB	MOD_H2	msub
12.302		0.0042334	SUB	MOD_H2	msub
12.303		0.0042332	SUB	MOD_H2	msub
12.304		0.0042375	SUB	MOD_H2	msub
12.305		0.0042402	SUB	MOD_H2	msub
12.306		0.0042383	SUB	MOD_H2	msub
12.307		0.0042377	SUB	MOD_H2	msub
12.307		0.0042392	SUB	MOD_H2	msub
12.308		0.0042405	SUB	MOD_H2	msub
12.309		0.0042399	SUB	MOD_H2	msub
12.309		0.00424	SUB	MOD_H2	msub
12.31		0.0042409	SUB	MOD_H2	msub
12.311		0.0042417	SUB	MOD_H2	msub
12.312		0.0042413	SUB	MOD_H2	msub
12.313		0.0042416	SUB	MOD_H2	msub
12.314		0.0042431	SUB	MOD_H2	msub
12.314		0.0042443	SUB	MOD_H2	msub
12.316		0.0042424	SUB	MOD_H2	msub
12.317		0.0042423	SUB	MOD_H2	msub
12.318		0.0042463	SUB	MOD_H2	msub
12.319		0.0042488	SUB	MOD_H2	msub
12.319		0.0042441	SUB	MOD_H2	msub
12.32		0.0042429	SUB	MOD_H2	msub
12.321		0.0042492	SUB	MOD_H2	msub
12.322		0.0042533	SUB	MOD_H2	msub
12.323		0.0042496	SUB	MOD_H2	msub
12.324		0.0042484	SUB	MOD_H2	msub
12.325		0.0042508	SUB	MOD_H2	msub
12.325		0.0042528	SUB	MOD_H2	msub
12.326		0.0042517	SUB	MOD_H2	msub
12.327		0.0042514	SUB	MOD_H2	msub
12.327		0.0042523	SUB	MOD_H2	msub
12.328		0.0042531	SUB	MOD_H2	msub
12.329		0.0042528	SUB	MOD_H2	msub
12.33		0.004253	SUB	MOD_H2	msub
12.33		0.0042541	SUB	MOD_H2	msub
12.331		0.004255	SUB	MOD_H2	msub
12.332		0.0042542	SUB	MOD_H2	msub
12.333		0.0042544	SUB	MOD_H2	msub
12.334		0.0042568	SUB	MOD_H2	msub
12.335		0.0042585	SUB	MOD_H2	msub
12.336		0.0042549	SUB	MOD_H2	msub
12.337		0.0042542	SUB	MOD_H2	msub
12.338		0.0042602	SUB	MOD_H2	msub
12.339		0.004264	SUB	MOD_H2	msub
12.34		0.0042592	SUB	MOD_H2	msub
12.341		0.0042577	SUB	MOD_H2	msub
12.342		0.0042623	SUB	MOD_H2	msub
12.343		0.0042657	SUB	MOD_H2	msub
12.343		0.0042634	SUB	MOD_H2	msub
12.344		0.0042626	SUB	MOD_H2	msub
12.345		0.0042638	SUB	MOD_H2	msub
12.345		0.004265	SUB	MOD_H2	msub
12.346		0.0042644	SUB	MOD_H2	msub
12.347		0.0042645	SUB	MOD_H2	msub
12.348		0.0042654	SUB	MOD_H2	msub
12.348		0.0042662	SUB	MOD_H2	msub
12.349		0.0042658	SUB	MOD_H2	msub
12.35		0.0042661	SUB	MOD_H2	msub
12.351		0.0042676	SUB	MOD_H2	msub
12.352		0.0042688	SUB	MOD_H2	msub
12.353		0.0042668	SUB	MOD_H2	msub
12.354		0.0042667	SUB	MOD_H2	msub
12.355		0.0042709	SUB	MOD_H2	msub
12.356		0.0042735	SUB	MOD_H2	msub
12.357		0.0042716	SUB	MOD_H2	msub
12.358		0.0042711	SUB	MOD_H2	msub
12.358		0.0042727	SUB	MOD_H2	msub
12.359		0.004274	SUB	MOD_H2	msub
12.36		0.0042734	SUB	MOD_H2	msub
12.361		0.0042734	SUB	MOD_H2	msub
12.361		0.0042744	SUB	MOD_H2	msub
12.362		0.0042753	SUB	MOD_H2	msub
12.363		0.0042748	SUB	MOD_H2	msub
12.364		0.0042751	SUB	MOD_H2	msub
12.365		0.0042767	SUB	MOD_H2	msub
12.366		0.0042779	SUB	MOD_H2	msub
12.367		0.004276	SUB	MOD_H2	msub
12.368		0.0042758	SUB	MOD_H2	msub
12.369		0.0042798	SUB	MOD_H2	msub
12.37		0.0042824	SUB	MOD_H2	msub
12.371		0.0042778	SUB	MOD_H2	msub
12.372		0.0042767	SUB	MOD_H2	msub
12.372		0.0042827	SUB	MOD_H2	msub
12.373		0.0042867	SUB	MOD_H2	msub
12.374		0.0042832	SUB	MOD_H2	msub
12.375		0.004282	SUB	MOD_H2	msub
12.376		0.0042844	SUB	MOD_H2	msub
12.376		0.0042864	SUB	MOD_H2	msub
12.377		0.0042852	SUB	MOD_H2	msub
12.378		0.004285	SUB	MOD_H2	msub
12.379		0.0042859	SUB	MOD_H2	msub
12.379		0.0042868	SUB	MOD_H2	msub
12.38		0.0042865	SUB	MOD_H2	msub
12.381		0.0042867	SUB	MOD_H2	msub
12.382		0.0042878	SUB	MOD_H2	msub
12.383		0.0042888	SUB	MOD_H2	msub
12.384		0.0042879	SUB	MOD_H2	msub
12.384		0.0042881	SUB	MOD_H2	msub
12.385		0.0042906	SUB	MOD_H2	msub
12.386		0.0042923	SUB	MOD_H2	msub
12.387		0.0042887	SUB	MOD_H2	msub
12.389		0.0042881	SUB	MOD_H2	msub
12.39		0.004294	SUB	MOD_H2	msub
12.391		0.0042977	SUB	MOD_H2	msub
12.391		0.004293	SUB	MOD_H2	msub
12.392		0.0042915	SUB	MOD_H2	msub
12.393		0.0042961	SUB	MOD_H2	msub
12.394		0.0042994	SUB	MOD_H2	msub
12.395		0.0042972	SUB	MOD_H2	msub
12.395		0.0042964	SUB	MOD_H2	msub
12.396		0.0042977	SUB	MOD_H2	msub
12.397		0.0042988	SUB	MOD_H2	msub
12.397		0.0042982	SUB	MOD_H2	msub
12.398		0.0042983	SUB	MOD_H2	msub
12.399		0.0042992	SUB	MOD_H2	msub
12.4		0.0043001	SUB	MOD_H2	msub
12.401		0.0042997	SUB	MOD_H2	msub
12.401		0.0043	SUB	MOD_H2	msub
12.402		0.0043015	SUB	MOD_H2	msub
12.403		0.0043028	SUB	MOD_H2	msub
12.404		0.0043007	SUB	MOD_H2	msub
12.405		0.0043006	SUB	MOD_H2	msub
12.406		0.0043048	SUB	MOD_H2	msub
12.407		0.0043075	SUB	MOD_H2	msub
12.408		0.0043056	SUB	MOD_H2	msub
12.409		0.004305	SUB	MOD_H2	msub
12.41		0.0043066	SUB	MOD_H2	msub
12.41		0.004308	SUB	MOD_H2	msub
12.411		0.0043074	SUB	MOD_H2	msub
12.412		0.0043074	SUB	MOD_H2	msub
12.413		0.0043084	SUB	MOD_H2	msub
12.413		0.0043093	SUB	MOD_H2	msub
12.414		0.0043089	SUB	MOD_H2	msub
12.415		0.0043091	SUB	MOD_H2	msub
12.416		0.0043107	SUB	MOD_H2	msub
12.417		0.0043119	SUB	MOD_H2	msub
12.418		0.00431	SUB	MOD_H2	msub
12.419		0.0043099	SUB	MOD_H2	msub
12.42		0.0043139	SUB	MOD_H2	msub
12.421		0.0043164	SUB	MOD_H2	msub
12.422		0.0043119	SUB	MOD_H2	msub
12.423		0.0043108	SUB	MOD_H2	msub
12.424		0.0043168	SUB	MOD_H2	msub
12.425		0.0043208	SUB	MOD_H2	msub
12.426		0.0043173	SUB	MOD_H2	msub
12.427		0.0043161	SUB	MOD_H2	msub
12.427		0.0043186	SUB	MOD_H2	msub
12.428		0.0043206	SUB	MOD_H2	msub
12.429		0.0043194	SUB	MOD_H2	msub
12.429		0.0043191	SUB	MOD_H2	msub
12.43		0.0043201	SUB	MOD_H2	msub
12.431		0.004321	SUB	MOD_H2	msub
12.432		0.0043206	SUB	MOD_H2	msub
12.433		0.0043209	SUB	MOD_H2	msub
12.433		0.004322	SUB	MOD_H2	msub
12.434		0.004323	SUB	MOD_H2	msub
12.435		0.0043221	SUB	MOD_H2	msub
12.436		0.0043223	SUB	MOD_H2	msub
12.437		0.0043248	SUB	MOD_H2	msub
12.438		0.0043265	SUB	MOD_H2	msub
12.439		0.004323	SUB	MOD_H2	msub
12.44		0.0043223	SUB	MOD_H2	msub
12.441		0.0043283	SUB	MOD_H2	msub
12.442		0.004332	SUB	MOD_H2	msub
12.443		0.0043273	SUB	MOD_H2	msub
12.444		0.0043258	SUB	MOD_H2	msub
12.445		0.0043304	SUB	MOD_H2	msub
12.446		0.0043337	SUB	MOD_H2	msub
12.446		0.0043315	SUB	MOD_H2	msub
12.447		0.0043307	SUB	MOD_H2	msub
12.448		0.004332	SUB	MOD_H2	msub
12.448		0.0043332	SUB	MOD_H2	msub
12.449		0.0043326	SUB	MOD_H2	msub
12.45		0.0043327	SUB	MOD_H2	msub
12.451		0.0043336	SUB	MOD_H2	msub
12.451		0.0043345	SUB	MOD_H2	msub
12.452		0.0043341	SUB	MOD_H2	msub
12.453		0.0043344	SUB	MOD_H2	msub
12.454		0.004336	SUB	MOD_H2	msub
12.455		0.0043372	SUB	MOD_H2	msub
12.456		0.0043351	SUB	MOD_H2	msub
12.457		0.004335	SUB	MOD_H2	msub
12.458		0.0043393	SUB	MOD_H2	msub
12.459		0.004342	SUB	MOD_H2	msub
12.46		0.0043401	SUB	MOD_H2	msub
12.461		0.0043395	SUB	MOD_H2	msub
12.462		0.0043411	SUB	MOD_H2	msub
12.462		0.0043425	SUB	MOD_H2	msub
12.463		0.0043419	SUB	MOD_H2	msub
12.464		0.0043419	SUB	MOD_H2	msub
12.465		0.0043429	SUB	MOD_H2	msub
12.465		0.0043438	SUB	MOD_H2	msub
12.466		0.0043434	SUB	MOD_H2	msub
12.467		0.0043436	SUB	MOD_H2	msub
12.468		0.0043453	SUB	MOD_H2	msub
12.469		0.0043465	SUB	MOD_H2	msub
12.47		0.0043446	SUB	MOD_H2	msub
12.471		0.0043445	SUB	MOD_H2	msub
12.472		0.0043485	SUB	MOD_H2	msub
12.473		0.004351	SUB	MOD_H2	msub
12.474		0.0043465	SUB	MOD_H2	msub
12.475		0.0043454	SUB	MOD_H2	msub
12.476		0.0043515	SUB	MOD_H2	msub
12.477		0.0043555	SUB	MOD_H2	msub
12.478		0.0043519	SUB	MOD_H2	msub
12.479		0.0043507	SUB	MOD_H2	msub
12.479		0.0043532	SUB	MOD_H2	msub
12.48		0.0043552	SUB	MOD_H2	msub
12.481		0.0043541	SUB	MOD_H2	msub
12.481		0.0043538	SUB	MOD_H2	msub
12.482		0.0043548	SUB	MOD_H2	msub
12.483		0.0043557	SUB	MOD_H2	msub
12.484		0.0043554	SUB	MOD_H2	msub
12.485		0.0043556	SUB	MOD_H2	msub
12.485		0.0043568	SUB	MOD_H2	msub
12.486		0.0043577	SUB	MOD_H2	msub
12.487		0.0043569	SUB	MOD_H2	msub
12.488		0.0043571	SUB	MOD_H2	msub
12.489		0.0043596	SUB	MOD_H2	msub
12.49		0.0043613	SUB	MOD_H2	msub
12.491		0.0043577	SUB	MOD_H2	msub
12.492		0.0043571	SUB	MOD_H2	msub
12.493		0.0043631	SUB	MOD_H2	msub
12.494		0.0043668	SUB	MOD_H2	msub
12.495		0.0043621	SUB	MOD_H2	msub
12.496		0.0043607	SUB	MOD_H2	msub
12.497		0.0043653	SUB	MOD_H2	msub
12.498		0.0043686	SUB	MOD_H2	msub
12.498		0.0043663	SUB	MOD_H2	msub
12.499		0.0043656	SUB	MOD_H2	msub
12.5		0.0043669	SUB	MOD_H2	msub
12.501		0.0043681	SUB	MOD_H2	msub
12.501		0.0043675	SUB	MOD_H2	msub
12.502		0.0043675	SUB	MOD_H2	msub
12.503		0.0043685	SUB	MOD_H2	msub
12.504		0.0043694	SUB	MOD_H2	msub
12.505		0.004369	SUB	MOD_H2	msub
12.506		0.0043693	SUB	MOD_H2	msub
12.506		0.0043709	SUB	MOD_H2	msub
12.507		0.0043722	SUB	MOD_H2	msub
12.508		0.0043701	SUB	MOD_H2	msub
12.509		0.00437	SUB	MOD_H2	msub
12.511		0.0043743	SUB	MOD_H2	msub
12.512		0.004377	SUB	MOD_H2	msub
12.512		0.0043751	SUB	MOD_H2	msub
12.513		0.0043745	SUB	MOD_H2	msub
12.514		0.0043762	SUB	MOD_H2	msub
12.515		0.0043775	SUB	MOD_H2	msub
12.515		0.0043769	SUB	MOD_H2	msub
12.516		0.0043769	SUB	MOD_H2	msub
12.517		0.004378	SUB	MOD_H2	msub
12.518		0.0043789	SUB	MOD_H2	msub
12.519		0.0043785	SUB	MOD_H2	msub
12.52		0.0043787	SUB	MOD_H2	msub
12.52		0.0043804	SUB	MOD_H2	msub
12.521		0.0043816	SUB	MOD_H2	msub
12.522		0.0043797	SUB	MOD_H2	msub
12.523		0.0043796	SUB	MOD_H2	msub
12.525		0.0043836	SUB	MOD_H2	msub
12.526		0.0043862	SUB	MOD_H2	msub
12.527		0.0043816	SUB	MOD_H2	msub
12.527		0.0043805	SUB	MOD_H2	msub
12.528		0.0043867	SUB	MOD_H2	msub
12.529		0.0043907	SUB	MOD_H2	msub
12.53		0.0043871	SUB	MOD_H2	msub
12.531		0.0043859	SUB	MOD_H2	msub
12.532		0.0043885	SUB	MOD_H2	msub
12.532		0.0043905	SUB	MOD_H2	msub
12.533		0.0043893	SUB	MOD_H2	msub
12.534		0.004389	SUB	MOD_H2	msub
12.535		0.00439	SUB	MOD_H2	msub
12.535		0.0043909	SUB	MOD_H2	msub
12.536		0.0043906	SUB	MOD_H2	msub
12.537		0.0043908	SUB	MOD_H2	msub
12.538		0.004392	SUB	MOD_H2	msub
12.539		0.004393	SUB	MOD_H2	msub
12.54		0.0043922	SUB	MOD_H2	msub
12.541		0.0043923	SUB	MOD_H2	msub
12.542		0.0043949	SUB	MOD_H2	msub
12.543		0.0043967	SUB	MOD_H2	msub
12.544		0.0043931	SUB	MOD_H2	msub
12.545		0.0043924	SUB	MOD_H2	msub
12.546		0.0043984	SUB	MOD_H2	msub
12.547		0.0044022	SUB	MOD_H2	msub
12.548		0.0043975	SUB	MOD_H2	msub
12.549		0.004396	SUB	MOD_H2	msub
12.55		0.0044007	SUB	MOD_H2	msub
12.55		0.004404	SUB	MOD_H2	msub
12.551		0.0044018	SUB	MOD_H2	msub
12.552		0.004401	SUB	MOD_H2	msub
12.553		0.0044023	SUB	MOD_H2	msub
12.553		0.0044035	SUB	MOD_H2	msub
12.554		0.0044029	SUB	MOD_H2	msub
12.555		0.004403	SUB	MOD_H2	msub
12.556		0.004404	SUB	MOD_H2	msub
12.556		0.0044049	SUB	MOD_H2	msub
12.557		0.0044045	SUB	MOD_H2	msub
12.558		0.0044048	SUB	MOD_H2	msub
12.559		0.0044064	SUB	MOD_H2	msub
12.56		0.0044077	SUB	MOD_H2	msub
12.561		0.0044056	SUB	MOD_H2	msub
12.562		0.0044055	SUB	MOD_H2	msub
12.563		0.0044098	SUB	MOD_H2	msub
12.564		0.0044126	SUB	MOD_H2	msub
12.565		0.0044106	SUB	MOD_H2	msub
12.566		0.0044101	SUB	MOD_H2	msub
12.567		0.0044117	SUB	MOD_H2	msub
12.567		0.0044131	SUB	MOD_H2	msub
12.568		0.0044125	SUB	MOD_H2	msub
12.569		0.0044125	SUB	MOD_H2	msub
12.57		0.0044136	SUB	MOD_H2	msub
12.57		0.0044145	SUB	MOD_H2	msub
12.571		0.0044141	SUB	MOD_H2	msub
12.572		0.0044144	SUB	MOD_H2	msub
12.573		0.004416	SUB	MOD_H2	msub
12.574		0.0044173	SUB	MOD_H2	msub
12.575		0.0044153	SUB	MOD_H2	msub
12.576		0.0044152	SUB	MOD_H2	msub
12.577		0.0044193	SUB	MOD_H2	msub
12.578		0.0044219	SUB	MOD_H2	msub
12.579		0.0044173	SUB	MOD_H2	msub
12.58		0.0044162	SUB	MOD_H2	msub
12.581		0.0044224	SUB	MOD_H2	msub
12.582		0.0044264	SUB	MOD_H2	msub
12.583		0.0044229	SUB	MOD_H2	msub
12.584		0.0044216	SUB	MOD_H2	msub
12.585		0.0044242	SUB	MOD_H2	msub
12.585		0.0044263	SUB	MOD_H2	msub
12.586		0.0044251	SUB	MOD_H2	msub
12.587		0.0044248	SUB	MOD_H2	msub
12.588		0.0044258	SUB	MOD_H2	msub
12.588		0.0044268	SUB	MOD_H2	msub
12.589		0.0044264	SUB	MOD_H2	msub
12.59		0.0044267	SUB	MOD_H2	msub
12.591		0.0044279	SUB	MOD_H2	msub
12.592		0.0044289	SUB	MOD_H2	msub
12.593		0.004428	SUB	MOD_H2	msub
12.594		0.0044282	SUB	MOD_H2	msub
12.595		0.0044308	SUB	MOD_H2	msub
12.596		0.0044326	SUB	MOD_H2	msub
12.597		0.0044289	SUB	MOD_H2	msub
12.598		0.0044283	SUB	MOD_H2	msub
12.599		0.0044344	SUB	MOD_H2	msub
12.6		0.0044382	SUB	MOD_H2	msub
12.601		0.0044334	SUB	MOD_H2	msub
12.602		0.0044319	SUB	MOD_H2	msub
12.603		0.0044366	SUB	MOD_H2	msub
12.603		0.00444	SUB	MOD_H2	msub
12.604		0.0044377	SUB	MOD_H2	msub
12.605		0.004437	SUB	MOD_H2	msub
12.606		0.0044383	SUB	MOD_H2	msub
12.606		0.0044395	SUB	MOD_H2	msub
12.607		0.004439	SUB	MOD_H2	msub
12.608		0.004439	SUB	MOD_H2	msub
12.609		0.00444	SUB	MOD_H2	msub
12.609		0.0044409	SUB	MOD_H2	msub
12.61		0.0044405	SUB	MOD_H2	msub
12.611		0.0044408	SUB	MOD_H2	msub
12.612		0.0044425	SUB	MOD_H2	msub
12.613		0.0044438	SUB	MOD_H2	msub
12.614		0.0044417	SUB	MOD_H2	msub
12.615		0.0044416	SUB	MOD_H2	msub
12.616		0.0044459	SUB	MOD_H2	msub
12.617		0.0044487	SUB	MOD_H2	msub
12.618		0.0044437	SUB	MOD_H2	msub
12.619		0.0044424	SUB	MOD_H2	msub
12.62		0.0044491	SUB	MOD_H2	msub
12.621		0.0044534	SUB	MOD_H2	msub
12.622		0.0044497	SUB	MOD_H2	msub
12.623		0.0044483	SUB	MOD_H2	msub
12.624		0.0044509	SUB	MOD_H2	msub
12.624		0.0044529	SUB	MOD_H2	msub
12.625		0.0044517	SUB	MOD_H2	msub
12.626		0.0044515	SUB	MOD_H2	msub
12.627		0.0044524	SUB	MOD_H2	msub
12.627		0.0044533	SUB	MOD_H2	msub
12.628		0.004453	SUB	MOD_H2	msub
12.629		0.0044533	SUB	MOD_H2	msub
12.63		0.0044545	SUB	MOD_H2	msub
12.631		0.0044555	SUB	MOD_H2	msub
12.632		0.0044546	SUB	MOD_H2	msub
12.633		0.0044548	SUB	MOD_H2	msub
12.634		0.0044575	SUB	MOD_H2	msub
12.635		0.0044593	SUB	MOD_H2	msub
12.636		0.0044554	SUB	MOD_H2	msub
12.637		0.0044547	SUB	MOD_H2	msub
12.638		0.0044612	SUB	MOD_H2	msub
12.639		0.0044652	SUB	MOD_H2	msub
12.64		0.0044602	SUB	MOD_H2	msub
12.641		0.0044586	SUB	MOD_H2	msub
12.642		0.0044634	SUB	MOD_H2	msub
12.643		0.0044669	SUB	MOD_H2	msub
12.643		0.0044646	SUB	MOD_H2	msub
12.644		0.0044638	SUB	MOD_H2	msub
12.645		0.0044651	SUB	MOD_H2	msub
12.645		0.0044662	SUB	MOD_H2	msub
12.646		0.0044657	SUB	MOD_H2	msub
12.647		0.0044658	SUB	MOD_H2	msub
12.648		0.0044668	SUB	MOD_H2	msub
12.649		0.0044676	SUB	MOD_H2	msub
12.65		0.0044673	SUB	MOD_H2	msub
12.65		0.0044676	SUB	MOD_H2	msub
12.651		0.0044693	SUB	MOD_H2	msub
12.652		0.0044706	SUB	MOD_H2	msub
12.653		0.0044684	SUB	MOD_H2	msub
12.655		0.0044683	SUB	MOD_H2	msub
12.656		0.0044728	SUB	MOD_H2	msub
12.657		0.0044757	SUB	MOD_H2	msub
12.658		0.0044737	SUB	MOD_H2	msub
12.658		0.0044731	SUB	MOD_H2	msub
12.659		0.0044748	SUB	MOD_H2	msub
12.66		0.0044762	SUB	MOD_H2	msub
12.661		0.0044756	SUB	MOD_H2	msub
12.661		0.0044756	SUB	MOD_H2	msub
12.662		0.0044766	SUB	MOD_H2	msub
12.663		0.0044775	SUB	MOD_H2	msub
12.664		0.0044772	SUB	MOD_H2	msub
12.665		0.0044775	SUB	MOD_H2	msub
12.666		0.0044791	SUB	MOD_H2	msub
12.667		0.0044804	SUB	MOD_H2	msub
12.668		0.0044784	SUB	MOD_H2	msub
12.669		0.0044783	SUB	MOD_H2	msub
12.67		0.0044826	SUB	MOD_H2	msub
12.671		0.0044853	SUB	MOD_H2	msub
12.672		0.0044804	SUB	MOD_H2	msub
12.673		0.0044792	SUB	MOD_H2	msub
12.674		0.0044858	SUB	MOD_H2	msub
12.675		0.0044901	SUB	MOD_H2	msub
12.676		0.0044863	SUB	MOD_H2	msub
12.677		0.004485	SUB	MOD_H2	msub
12.677		0.0044876	SUB	MOD_H2	msub
12.678		0.0044897	SUB	MOD_H2	msub
12.679		0.0044886	SUB	MOD_H2	msub
12.68		0.0044883	SUB	MOD_H2	msub
12.68		0.0044893	SUB	MOD_H2	msub
12.681		0.0044902	SUB	MOD_H2	msub
12.682		0.0044899	SUB	MOD_H2	msub
12.683		0.0044901	SUB	MOD_H2	msub
12.684		0.0044913	SUB	MOD_H2	msub
12.684		0.0044923	SUB	MOD_H2	msub
12.686		0.0044915	SUB	MOD_H2	msub
12.687		0.0044917	SUB	MOD_H2	msub
12.688		0.0044943	SUB	MOD_H2	msub
12.689		0.0044961	SUB	MOD_H2	msub
12.69		0.0044923	SUB	MOD_H2	msub
12.691		0.0044917	SUB	MOD_H2	msub
12.692		0.0044981	SUB	MOD_H2	msub
12.693		0.0045021	SUB	MOD_H2	msub
12.694		0.004497	SUB	MOD_H2	msub
12.695		0.0044954	SUB	MOD_H2	msub
12.696		0.0045004	SUB	MOD_H2	msub
12.696		0.0045039	SUB	MOD_H2	msub
12.697		0.0045016	SUB	MOD_H2	msub
12.698		0.0045008	SUB	MOD_H2	msub
12.699		0.0045021	SUB	MOD_H2	msub
12.699		0.0045033	SUB	MOD_H2	msub
12.7		0.0045028	SUB	MOD_H2	msub
12.701		0.0045028	SUB	MOD_H2	msub
12.702		0.0045038	SUB	MOD_H2	msub
12.702		0.0045047	SUB	MOD_H2	msub
12.703		0.0045044	SUB	MOD_H2	msub
12.704		0.0045047	SUB	MOD_H2	msub
12.705		0.0045063	SUB	MOD_H2	msub
12.706		0.0045076	SUB	MOD_H2	msub
12.707		0.0045055	SUB	MOD_H2	msub
12.708		0.0045054	SUB	MOD_H2	msub
12.71		0.0045099	SUB	MOD_H2	msub
12.711		0.0045127	SUB	MOD_H2	msub
12.711		0.0045108	SUB	MOD_H2	msub
12.712		0.0045102	SUB	MOD_H2	msub
12.713		0.0045119	SUB	MOD_H2	msub
12.714		0.0045133	SUB	MOD_H2	msub
12.715		0.0045127	SUB	MOD_H2	msub
12.715		0.0045128	SUB	MOD_H2	msub
12.716		0.0045138	SUB	MOD_H2	msub
12.717		0.0045148	SUB	MOD_H2	msub
12.718		0.0045144	SUB	MOD_H2	msub
12.719		0.0045147	SUB	MOD_H2	msub
12.72		0.0045164	SUB	MOD_H2	msub
12.721		0.0045177	SUB	MOD_H2	msub
12.722		0.0045157	SUB	MOD_H2	msub
12.723		0.0045156	SUB	MOD_H2	msub
12.724		0.0045198	SUB	MOD_H2	msub
12.725		0.0045225	SUB	MOD_H2	msub
12.726		0.0045178	SUB	MOD_H2	msub
12.727		0.0045166	SUB	MOD_H2	msub
12.728		0.0045231	SUB	MOD_H2	msub
12.729		0.0045273	SUB	MOD_H2	msub
12.73		0.0045236	SUB	MOD_H2	msub
12.731		0.0045223	SUB	MOD_H2	msub
12.731		0.004525	SUB	MOD_H2	msub
12.732		0.0045271	SUB	MOD_H2	msub
12.733		0.0045259	SUB	MOD_H2	msub
12.734		0.0045256	SUB	MOD_H2	msub
12.734		0.0045266	SUB	MOD_H2	msub
12.735		0.0045276	SUB	MOD_H2	msub
12.736		0.0045273	SUB	MOD_H2	msub
12.737		0.0045275	SUB	MOD_H2	msub
12.738		0.0045288	SUB	MOD_H2	msub
12.739		0.0045298	SUB	MOD_H2	msub
12.74		0.0045289	SUB	MOD_H2	msub
12.741		0.0045291	SUB	MOD_H2	msub
12.742		0.0045318	SUB	MOD_H2	msub
12.743		0.0045337	SUB	MOD_H2	msub
12.744		0.0045299	SUB	MOD_H2	msub
12.745		0.0045293	SUB	MOD_H2	msub
12.746		0.0045355	SUB	MOD_H2	msub
12.747		0.0045395	SUB	MOD_H2	msub
12.748		0.0045346	SUB	MOD_H2	msub
12.749		0.0045331	SUB	MOD_H2	msub
12.75		0.0045379	SUB	MOD_H2	msub
12.751		0.0045414	SUB	MOD_H2	msub
12.751		0.0045391	SUB	MOD_H2	msub
12.752		0.0045383	SUB	MOD_H2	msub
12.753		0.0045397	SUB	MOD_H2	msub
12.754		0.0045409	SUB	MOD_H2	msub
12.754		0.0045403	SUB	MOD_H2	msub
12.755		0.0045404	SUB	MOD_H2	msub
12.756		0.0045414	SUB	MOD_H2	msub
12.757		0.0045423	SUB	MOD_H2	msub
12.758		0.004542	SUB	MOD_H2	msub
12.759		0.0045423	SUB	MOD_H2	msub
12.76		0.004544	SUB	MOD_H2	msub
12.761		0.0045453	SUB	MOD_H2	msub
12.762		0.0045432	SUB	MOD_H2	msub
12.763		0.0045431	SUB	MOD_H2	msub
12.764		0.0045476	SUB	MOD_H2	msub
12.765		0.0045505	SUB	MOD_H2	msub
12.766		0.0045485	SUB	MOD_H2	msub
12.767		0.004548	SUB	MOD_H2	msub
12.767		0.0045497	SUB	MOD_H2	msub
12.768		0.0045511	SUB	MOD_H2	msub
12.769		0.0045505	SUB	MOD_H2	msub
12.77		0.0045505	SUB	MOD_H2	msub
12.771		0.0045516	SUB	MOD_H2	msub
12.771		0.0045526	SUB	MOD_H2	msub
12.772		0.0045522	SUB	MOD_H2	msub
12.773		0.0045525	SUB	MOD_H2	msub
12.774		0.0045542	SUB	MOD_H2	msub
12.775		0.0045555	SUB	MOD_H2	msub
12.776		0.0045535	SUB	MOD_H2	msub
12.777		0.0045535	SUB	MOD_H2	msub
12.779		0.0045577	SUB	MOD_H2	msub
12.78		0.0045604	SUB	MOD_H2	msub
12.781		0.0045557	SUB	MOD_H2	msub
12.782		0.0045545	SUB	MOD_H2	msub
12.783		0.004561	SUB	MOD_H2	msub
12.784		0.0045652	SUB	MOD_H2	msub
12.784		0.0045615	SUB	MOD_H2	msub
12.785		0.0045602	SUB	MOD_H2	msub
12.786		0.0045629	SUB	MOD_H2	msub
12.787		0.004565	SUB	MOD_H2	msub
12.788		0.0045639	SUB	MOD_H2	msub
12.788		0.0045636	SUB	MOD_H2	msub
12.789		0.0045646	SUB	MOD_H2	msub
12.79		0.0045656	SUB	MOD_H2	msub
12.791		0.0045653	SUB	MOD_H2	msub
12.792		0.0045655	SUB	MOD_H2	msub
12.792		0.0045668	SUB	MOD_H2	msub
12.793		0.0045678	SUB	MOD_H2	msub
12.794		0.004567	SUB	MOD_H2	msub
12.795		0.0045672	SUB	MOD_H2	msub
12.796		0.0045699	SUB	MOD_H2	msub
12.798		0.0045717	SUB	MOD_H2	msub
12.799		0.004568	SUB	MOD_H2	msub
12.8		0.0045674	SUB	MOD_H2	msub
12.801		0.0045737	SUB	MOD_H2	msub
12.802		0.0045776	SUB	MOD_H2	msub
12.803		0.0045727	SUB	MOD_H2	msub
12.804		0.0045712	SUB	MOD_H2	msub
12.805		0.0045761	SUB	MOD_H2	msub
12.805		0.0045796	SUB	MOD_H2	msub
12.806		0.0045773	SUB	MOD_H2	msub
12.807		0.0045765	SUB	MOD_H2	msub
12.808		0.0045779	SUB	MOD_H2	msub
12.808		0.0045791	SUB	MOD_H2	msub
12.809		0.0045786	SUB	MOD_H2	msub
12.81		0.0045786	SUB	MOD_H2	msub
12.811		0.0045797	SUB	MOD_H2	msub
12.812		0.0045806	SUB	MOD_H2	msub
12.813		0.0045802	SUB	MOD_H2	msub
12.814		0.0045806	SUB	MOD_H2	msub
12.814		0.0045823	SUB	MOD_H2	msub
12.815		0.0045836	SUB	MOD_H2	msub
[truncated: 140,819 more rows]
