# Supplementary material for: Developing Lotka–Volterra Based Models to Describe Bdellovibrio Predation in a Batch and Chemostat Experimental System
Source: Environ Microbiol Rep. 2025 Jul 6;17(4):e70141. doi: 10.1111/1758-2229.70141 (PMC12229818; doi:10.1111/1758-2229.70141)
Supplement: Supplementary file 7 — TABLE S7: The growth and changes in concentration of predator, prey, and substrate in chemostat as predicted by the altered chemostat model. Growth parameters used were the same as previous models excluding the maximum prey growth rate: 0.5 h−1. ID describes the object measured: CELL (prey or predatory), and SUB (substrate). msubstrate is the concentration of the substrate (mg/L). Type and name describes whether the data is measured by experiment (EXP) (expPREY, expPRED, and expSUB) or whether it its data built in the model (MOD_H2 for Holling type II and MOD_H3 for Holling type III) (mprey, mpred, and msub). [file EMI4-17-e70141-s006.xlsx]

## Sheet: Sheet1
Time	FCM	msubstrate	ID	TYPE	Name
0	3.54533e+07		CELL	EXP	expPREY
6	66000000		CELL	EXP	expPREY
12	9.06533e+07		CELL	EXP	expPREY
18	4.05467e+07		CELL	EXP	expPREY
24	1.42933e+06		CELL	EXP	expPREY
30	317333		CELL	EXP	expPREY
36	1000000		CELL	EXP	expPREY
42	7.02667e+06		CELL	EXP	expPREY
48	56588000		CELL	EXP	expPREY
54	62848000		CELL	EXP	expPREY
60	34592000		CELL	EXP	expPREY
66	1.46827e+07		CELL	EXP	expPREY
72	24908000		CELL	EXP	expPREY
78	27300000		CELL	EXP	expPREY
84	22472000		CELL	EXP	expPREY
90	1.35253e+07		CELL	EXP	expPREY
102	9996000		CELL	EXP	expPREY
108	1.42773e+07		CELL	EXP	expPREY
114	14404000		CELL	EXP	expPREY
120	22752000		CELL	EXP	expPREY
126	3.46107e+07		CELL	EXP	expPREY
132	4.27693e+07		CELL	EXP	expPREY
144	6.20067e+07		CELL	EXP	expPREY
150	7.99787e+07		CELL	EXP	expPREY
162	9.47947e+07		CELL	EXP	expPREY
168	8.49667e+07		CELL	EXP	expPREY
0		17.7395	SUB	EXP	expSUB
6		11.5895	SUB	EXP	expSUB
12		11.2855	SUB	EXP	expSUB
24		25.6323	SUB	EXP	expSUB
36		19.8211	SUB	EXP	expSUB
48		8.17023	SUB	EXP	expSUB
60		10.8436	SUB	EXP	expSUB
72		11.5309	SUB	EXP	expSUB
84		14.5336	SUB	EXP	expSUB
102		13.0159	SUB	EXP	expSUB
114		10.9664	SUB	EXP	expSUB
126		8.475	SUB	EXP	expSUB
144		9.33818	SUB	EXP	expSUB
162		7.74682	SUB	EXP	expSUB
0	64400000		CELL	EXP	expPRED
6	2.09333e+07		CELL	EXP	expPRED
12	1.10533e+07		CELL	EXP	expPRED
18	56320000		CELL	EXP	expPRED
24	1.40905e+08		CELL	EXP	expPRED
30	5.26187e+07		CELL	EXP	expPRED
36	28600000		CELL	EXP	expPRED
42	1.23733e+07		CELL	EXP	expPRED
48	4.72267e+06		CELL	EXP	expPRED
54	8.93467e+06		CELL	EXP	expPRED
60	37524000		CELL	EXP	expPRED
66	7.01827e+07		CELL	EXP	expPRED
72	7.34293e+07		CELL	EXP	expPRED
78	8.23773e+07		CELL	EXP	expPRED
84	94688000		CELL	EXP	expPRED
90	8.88227e+07		CELL	EXP	expPRED
102	6.67613e+07		CELL	EXP	expPRED
108	51636000		CELL	EXP	expPRED
114	4.97187e+07		CELL	EXP	expPRED
120	29624000		CELL	EXP	expPRED
126	2.13747e+07		CELL	EXP	expPRED
132	10084000		CELL	EXP	expPRED
144	3628000		CELL	EXP	expPRED
150	2.43867e+06		CELL	EXP	expPRED
162	4.28533e+06		CELL	EXP	expPRED
168	5.32667e+06		CELL	EXP	expPRED
0		25	SUB	MOD_H2	msub
0.22021		24.876	SUB	MOD_H2	msub
0.44043		24.75	SUB	MOD_H2	msub
0.66064		24.621	SUB	MOD_H2	msub
0.88085		24.49	SUB	MOD_H2	msub
1.7551		23.934	SUB	MOD_H2	msub
2.6293		23.302	SUB	MOD_H2	msub
3.5035		22.556	SUB	MOD_H2	msub
4.3777		21.652	SUB	MOD_H2	msub
5.3573		20.376	SUB	MOD_H2	msub
6.337		18.722	SUB	MOD_H2	msub
7.3166		16.54	SUB	MOD_H2	msub
8.2963		13.636	SUB	MOD_H2	msub
8.5844		12.609	SUB	MOD_H2	msub
8.8725		11.492	SUB	MOD_H2	msub
9.1606		10.275	SUB	MOD_H2	msub
9.4487		8.9509	SUB	MOD_H2	msub
9.7368		7.4939	SUB	MOD_H2	msub
10.025		5.9847	SUB	MOD_H2	msub
10.313		4.575	SUB	MOD_H2	msub
10.601		3.4157	SUB	MOD_H2	msub
10.68		3.1572	SUB	MOD_H2	msub
10.759		2.9183	SUB	MOD_H2	msub
10.837		2.6974	SUB	MOD_H2	msub
10.916		2.4933	SUB	MOD_H2	msub
10.995		2.3046	SUB	MOD_H2	msub
11.073		2.1302	SUB	MOD_H2	msub
11.152		1.9689	SUB	MOD_H2	msub
11.231		1.8199	SUB	MOD_H2	msub
11.434		1.4843	SUB	MOD_H2	msub
11.638		1.2106	SUB	MOD_H2	msub
11.841		0.98791	SUB	MOD_H2	msub
12.045		0.8063	SUB	MOD_H2	msub
12.241		0.6625	SUB	MOD_H2	msub
12.437		0.54438	SUB	MOD_H2	msub
12.634		0.44751	SUB	MOD_H2	msub
12.83		0.36792	SUB	MOD_H2	msub
13.026		0.30218	SUB	MOD_H2	msub
13.223		0.24819	SUB	MOD_H2	msub
13.42		0.20395	SUB	MOD_H2	msub
13.616		0.16761	SUB	MOD_H2	msub
13.813		0.13766	SUB	MOD_H2	msub
14.01		0.11307	SUB	MOD_H2	msub
14.206		0.092915	SUB	MOD_H2	msub
14.403		0.07636	SUB	MOD_H2	msub
14.46		0.072141	SUB	MOD_H2	msub
14.516		0.068155	SUB	MOD_H2	msub
14.573		0.064389	SUB	MOD_H2	msub
14.63		0.060832	SUB	MOD_H2	msub
14.657		0.059191	SUB	MOD_H2	msub
14.685		0.057595	SUB	MOD_H2	msub
14.712		0.056042	SUB	MOD_H2	msub
14.739		0.054531	SUB	MOD_H2	msub
14.757		0.0536	SUB	MOD_H2	msub
14.774		0.052685	SUB	MOD_H2	msub
14.791		0.051786	SUB	MOD_H2	msub
14.808		0.050902	SUB	MOD_H2	msub
14.818		0.05043	SUB	MOD_H2	msub
14.827		0.04993	SUB	MOD_H2	msub
14.837		0.049422	SUB	MOD_H2	msub
14.846		0.049053	SUB	MOD_H2	msub
14.853		0.048927	SUB	MOD_H2	msub
14.86		0.048861	SUB	MOD_H2	msub
14.866		0.048843	SUB	MOD_H2	msub
14.873		0.048845	SUB	MOD_H2	msub
14.879		0.048848	SUB	MOD_H2	msub
14.886		0.048861	SUB	MOD_H2	msub
14.893		0.048883	SUB	MOD_H2	msub
14.899		0.048908	SUB	MOD_H2	msub
14.909		0.048944	SUB	MOD_H2	msub
14.919		0.048985	SUB	MOD_H2	msub
14.929		0.049034	SUB	MOD_H2	msub
14.939		0.049081	SUB	MOD_H2	msub
14.952		0.049134	SUB	MOD_H2	msub
14.965		0.049192	SUB	MOD_H2	msub
14.978		0.049262	SUB	MOD_H2	msub
14.991		0.049329	SUB	MOD_H2	msub
15.007		0.049369	SUB	MOD_H2	msub
15.023		0.049432	SUB	MOD_H2	msub
15.039		0.049552	SUB	MOD_H2	msub
15.054		0.04965	SUB	MOD_H2	msub
15.065		0.04967	SUB	MOD_H2	msub
15.075		0.049706	SUB	MOD_H2	msub
15.086		0.049766	SUB	MOD_H2	msub
15.096		0.049824	SUB	MOD_H2	msub
15.107		0.049861	SUB	MOD_H2	msub
15.117		0.049905	SUB	MOD_H2	msub
15.128		0.049958	SUB	MOD_H2	msub
15.138		0.05001	SUB	MOD_H2	msub
15.152		0.050062	SUB	MOD_H2	msub
15.165		0.050121	SUB	MOD_H2	msub
15.178		0.050193	SUB	MOD_H2	msub
15.192		0.050262	SUB	MOD_H2	msub
15.207		0.050303	SUB	MOD_H2	msub
15.223		0.050366	SUB	MOD_H2	msub
15.238		0.05048	SUB	MOD_H2	msub
15.254		0.050575	SUB	MOD_H2	msub
15.265		0.050599	SUB	MOD_H2	msub
15.276		0.050639	SUB	MOD_H2	msub
15.287		0.050703	SUB	MOD_H2	msub
15.298		0.050764	SUB	MOD_H2	msub
15.309		0.050803	SUB	MOD_H2	msub
15.32		0.05085	SUB	MOD_H2	msub
15.331		0.050907	SUB	MOD_H2	msub
15.342		0.050963	SUB	MOD_H2	msub
15.355		0.051015	SUB	MOD_H2	msub
15.369		0.051074	SUB	MOD_H2	msub
15.382		0.051149	SUB	MOD_H2	msub
15.396		0.051219	SUB	MOD_H2	msub
15.411		0.051261	SUB	MOD_H2	msub
15.427		0.051325	SUB	MOD_H2	msub
15.442		0.051435	SUB	MOD_H2	msub
15.457		0.051529	SUB	MOD_H2	msub
15.471		0.051536	SUB	MOD_H2	msub
15.486		0.051582	SUB	MOD_H2	msub
15.5		0.051711	SUB	MOD_H2	msub
15.514		0.051817	SUB	MOD_H2	msub
15.525		0.051824	SUB	MOD_H2	msub
15.537		0.051859	SUB	MOD_H2	msub
15.548		0.051936	SUB	MOD_H2	msub
15.56		0.052007	SUB	MOD_H2	msub
15.571		0.052039	SUB	MOD_H2	msub
15.581		0.052082	SUB	MOD_H2	msub
15.592		0.052139	SUB	MOD_H2	msub
15.603		0.052194	SUB	MOD_H2	msub
15.616		0.052244	SUB	MOD_H2	msub
15.628		0.052299	SUB	MOD_H2	msub
15.641		0.052367	SUB	MOD_H2	msub
15.653		0.052432	SUB	MOD_H2	msub
15.669		0.052485	SUB	MOD_H2	msub
15.684		0.052552	SUB	MOD_H2	msub
15.699		0.052647	SUB	MOD_H2	msub
15.715		0.052732	SUB	MOD_H2	msub
15.73		0.052756	SUB	MOD_H2	msub
15.746		0.052814	SUB	MOD_H2	msub
15.761		0.052948	SUB	MOD_H2	msub
15.777		0.053058	SUB	MOD_H2	msub
15.79		0.05306	SUB	MOD_H2	msub
15.803		0.053099	SUB	MOD_H2	msub
15.816		0.053205	SUB	MOD_H2	msub
15.829		0.053298	SUB	MOD_H2	msub
15.84		0.05332	SUB	MOD_H2	msub
15.851		0.053359	SUB	MOD_H2	msub
15.862		0.053422	SUB	MOD_H2	msub
15.874		0.053483	SUB	MOD_H2	msub
15.885		0.053527	SUB	MOD_H2	msub
15.897		0.053578	SUB	MOD_H2	msub
15.909		0.053641	SUB	MOD_H2	msub
15.921		0.053702	SUB	MOD_H2	msub
15.936		0.053759	SUB	MOD_H2	msub
15.95		0.053824	SUB	MOD_H2	msub
15.965		0.053907	SUB	MOD_H2	msub
15.98		0.053985	SUB	MOD_H2	msub
15.996		0.054029	SUB	MOD_H2	msub
16.013		0.054097	SUB	MOD_H2	msub
16.029		0.054218	SUB	MOD_H2	msub
16.045		0.054322	SUB	MOD_H2	msub
16.06		0.054329	SUB	MOD_H2	msub
16.075		0.054378	SUB	MOD_H2	msub
16.09		0.054513	SUB	MOD_H2	msub
16.105		0.054624	SUB	MOD_H2	msub
16.117		0.054636	SUB	MOD_H2	msub
16.129		0.054674	SUB	MOD_H2	msub
16.141		0.054753	SUB	MOD_H2	msub
16.153		0.054827	SUB	MOD_H2	msub
16.165		0.054864	SUB	MOD_H2	msub
16.176		0.054911	SUB	MOD_H2	msub
16.188		0.054972	SUB	MOD_H2	msub
16.199		0.055033	SUB	MOD_H2	msub
16.213		0.055087	SUB	MOD_H2	msub
16.227		0.055149	SUB	MOD_H2	msub
16.241		0.055223	SUB	MOD_H2	msub
16.254		0.055295	SUB	MOD_H2	msub
16.271		0.055352	SUB	MOD_H2	msub
16.287		0.055425	SUB	MOD_H2	msub
16.304		0.05553	SUB	MOD_H2	msub
16.32		0.055625	SUB	MOD_H2	msub
16.337		0.055648	SUB	MOD_H2	msub
16.353		0.05571	SUB	MOD_H2	msub
16.37		0.055855	SUB	MOD_H2	msub
16.386		0.055973	SUB	MOD_H2	msub
16.4		0.055978	SUB	MOD_H2	msub
16.413		0.056019	SUB	MOD_H2	msub
16.427		0.056128	SUB	MOD_H2	msub
16.441		0.056223	SUB	MOD_H2	msub
16.453		0.056251	SUB	MOD_H2	msub
16.464		0.056294	SUB	MOD_H2	msub
16.476		0.05636	SUB	MOD_H2	msub
16.488		0.056425	SUB	MOD_H2	msub
16.501		0.056475	SUB	MOD_H2	msub
16.514		0.056532	SUB	MOD_H2	msub
16.527		0.0566	SUB	MOD_H2	msub
16.54		0.056667	SUB	MOD_H2	msub
16.556		0.05673	SUB	MOD_H2	msub
16.572		0.056801	SUB	MOD_H2	msub
16.587		0.056893	SUB	MOD_H2	msub
16.603		0.056979	SUB	MOD_H2	msub
16.621		0.057025	SUB	MOD_H2	msub
16.638		0.057097	SUB	MOD_H2	msub
16.656		0.057232	SUB	MOD_H2	msub
16.673		0.057345	SUB	MOD_H2	msub
16.689		0.057353	SUB	MOD_H2	msub
16.705		0.057405	SUB	MOD_H2	msub
16.72		0.057545	SUB	MOD_H2	msub
16.736		0.057662	SUB	MOD_H2	msub
16.749		0.057678	SUB	MOD_H2	msub
16.761		0.05772	SUB	MOD_H2	msub
16.774		0.057802	SUB	MOD_H2	msub
16.787		0.057879	SUB	MOD_H2	msub
16.799		0.057921	SUB	MOD_H2	msub
16.812		0.057973	SUB	MOD_H2	msub
16.824		0.05804	SUB	MOD_H2	msub
16.837		0.058106	SUB	MOD_H2	msub
16.852		0.058166	SUB	MOD_H2	msub
16.867		0.058234	SUB	MOD_H2	msub
16.882		0.058316	SUB	MOD_H2	msub
16.897		0.058395	SUB	MOD_H2	msub
16.914		0.058457	SUB	MOD_H2	msub
16.932		0.058535	SUB	MOD_H2	msub
16.95		0.058652	SUB	MOD_H2	msub
16.968		0.058757	SUB	MOD_H2	msub
16.985		0.05878	SUB	MOD_H2	msub
17.003		0.058846	SUB	MOD_H2	msub
17.02		0.059001	SUB	MOD_H2	msub
17.037		0.059128	SUB	MOD_H2	msub
17.052		0.059136	SUB	MOD_H2	msub
17.066		0.059181	SUB	MOD_H2	msub
17.081		0.059292	SUB	MOD_H2	msub
17.095		0.05939	SUB	MOD_H2	msub
17.108		0.059423	SUB	MOD_H2	msub
17.12		0.059471	SUB	MOD_H2	msub
17.133		0.059542	SUB	MOD_H2	msub
17.146		0.059611	SUB	MOD_H2	msub
17.16		0.059666	SUB	MOD_H2	msub
17.174		0.059729	SUB	MOD_H2	msub
17.188		0.059805	SUB	MOD_H2	msub
17.202		0.059879	SUB	MOD_H2	msub
17.219		0.059947	SUB	MOD_H2	msub
17.236		0.060025	SUB	MOD_H2	msub
17.253		0.060127	SUB	MOD_H2	msub
17.271		0.060222	SUB	MOD_H2	msub
17.289		0.060269	SUB	MOD_H2	msub
17.308		0.060347	SUB	MOD_H2	msub
17.327		0.060494	SUB	MOD_H2	msub
17.346		0.060618	SUB	MOD_H2	msub
17.362		0.060628	SUB	MOD_H2	msub
17.378		0.060682	SUB	MOD_H2	msub
17.395		0.060828	SUB	MOD_H2	msub
17.411		0.06095	SUB	MOD_H2	msub
17.425		0.060971	SUB	MOD_H2	msub
17.438		0.061017	SUB	MOD_H2	msub
17.452		0.061102	SUB	MOD_H2	msub
17.465		0.061182	SUB	MOD_H2	msub
17.479		0.061231	SUB	MOD_H2	msub
17.492		0.061289	SUB	MOD_H2	msub
17.506		0.061361	SUB	MOD_H2	msub
17.52		0.061433	SUB	MOD_H2	msub
17.536		0.0615	SUB	MOD_H2	msub
17.552		0.061575	SUB	MOD_H2	msub
17.568		0.061666	SUB	MOD_H2	msub
17.585		0.061753	SUB	MOD_H2	msub
17.604		0.061818	SUB	MOD_H2	msub
17.623		0.061904	SUB	MOD_H2	msub
17.642		0.062034	SUB	MOD_H2	msub
17.661		0.062149	SUB	MOD_H2	msub
17.68		0.062172	SUB	MOD_H2	msub
17.698		0.062241	SUB	MOD_H2	msub
17.717		0.062407	SUB	MOD_H2	msub
17.735		0.062543	SUB	MOD_H2	msub
17.75		0.062555	SUB	MOD_H2	msub
17.766		0.062604	SUB	MOD_H2	msub
17.781		0.062716	SUB	MOD_H2	msub
17.796		0.062817	SUB	MOD_H2	msub
17.809		0.062856	SUB	MOD_H2	msub
17.823		0.06291	SUB	MOD_H2	msub
17.837		0.062986	SUB	MOD_H2	msub
17.85		0.063059	SUB	MOD_H2	msub
17.866		0.063122	SUB	MOD_H2	msub
17.881		0.063192	SUB	MOD_H2	msub
17.896		0.063275	SUB	MOD_H2	msub
17.912		0.063356	SUB	MOD_H2	msub
17.93		0.06343	SUB	MOD_H2	msub
17.949		0.063516	SUB	MOD_H2	msub
17.968		0.06363	SUB	MOD_H2	msub
17.987		0.063735	SUB	MOD_H2	msub
18.007		0.063782	SUB	MOD_H2	msub
18.027		0.063865	SUB	MOD_H2	msub
18.047		0.064027	SUB	MOD_H2	msub
18.067		0.064162	SUB	MOD_H2	msub
18.084		0.064174	SUB	MOD_H2	msub
18.101		0.064232	SUB	MOD_H2	msub
18.118		0.064381	SUB	MOD_H2	msub
18.136		0.064508	SUB	MOD_H2	msub
18.15		0.064535	SUB	MOD_H2	msub
18.165		0.064586	SUB	MOD_H2	msub
18.179		0.064674	SUB	MOD_H2	msub
18.194		0.064758	SUB	MOD_H2	msub
18.208		0.064813	SUB	MOD_H2	msub
18.223		0.064878	SUB	MOD_H2	msub
18.238		0.064957	SUB	MOD_H2	msub
18.252		0.065036	SUB	MOD_H2	msub
18.27		0.06511	SUB	MOD_H2	msub
18.288		0.065193	SUB	MOD_H2	msub
18.306		0.065294	SUB	MOD_H2	msub
18.324		0.06539	SUB	MOD_H2	msub
18.344		0.065459	SUB	MOD_H2	msub
18.365		0.065551	SUB	MOD_H2	msub
18.386		0.065695	SUB	MOD_H2	msub
18.407		0.065822	SUB	MOD_H2	msub
18.426		0.065846	SUB	MOD_H2	msub
18.446		0.065918	SUB	MOD_H2	msub
18.465		0.066094	SUB	MOD_H2	msub
18.485		0.066239	SUB	MOD_H2	msub
18.501		0.066255	SUB	MOD_H2	msub
18.517		0.066308	SUB	MOD_H2	msub
18.533		0.066422	SUB	MOD_H2	msub
18.549		0.066527	SUB	MOD_H2	msub
18.563		0.066572	SUB	MOD_H2	msub
18.578		0.066633	SUB	MOD_H2	msub
18.593		0.066714	SUB	MOD_H2	msub
18.607		0.066793	SUB	MOD_H2	msub
18.624		0.066863	SUB	MOD_H2	msub
18.641		0.06694	SUB	MOD_H2	msub
18.658		0.067033	SUB	MOD_H2	msub
18.675		0.067122	SUB	MOD_H2	msub
18.695		0.067202	SUB	MOD_H2	msub
18.716		0.067296	SUB	MOD_H2	msub
18.736		0.067423	SUB	MOD_H2	msub
18.756		0.067539	SUB	MOD_H2	msub
18.778		0.067587	SUB	MOD_H2	msub
18.799		0.067675	SUB	MOD_H2	msub
18.821		0.067851	SUB	MOD_H2	msub
18.842		0.067999	SUB	MOD_H2	msub
18.86		0.068013	SUB	MOD_H2	msub
18.878		0.068074	SUB	MOD_H2	msub
18.897		0.068227	SUB	MOD_H2	msub
18.915		0.068358	SUB	MOD_H2	msub
18.93		0.068392	SUB	MOD_H2	msub
18.946		0.068449	SUB	MOD_H2	msub
18.961		0.068541	SUB	MOD_H2	msub
18.976		0.068629	SUB	MOD_H2	msub
18.992		0.068692	SUB	MOD_H2	msub
19.009		0.068764	SUB	MOD_H2	msub
19.025		0.068851	SUB	MOD_H2	msub
19.041		0.068937	SUB	MOD_H2	msub
19.06		0.069018	SUB	MOD_H2	msub
19.08		0.06911	SUB	MOD_H2	msub
19.099		0.069222	SUB	MOD_H2	msub
19.119		0.069329	SUB	MOD_H2	msub
19.141		0.0694	SUB	MOD_H2	msub
19.164		0.069499	SUB	MOD_H2	msub
19.186		0.06966	SUB	MOD_H2	msub
19.208		0.069799	SUB	MOD_H2	msub
19.229		0.069824	SUB	MOD_H2	msub
19.25		0.0699	SUB	MOD_H2	msub
19.27		0.070085	SUB	MOD_H2	msub
19.291		0.070238	SUB	MOD_H2	msub
19.308		0.07026	SUB	MOD_H2	msub
19.325		0.070318	SUB	MOD_H2	msub
19.342		0.070434	SUB	MOD_H2	msub
19.359		0.070542	SUB	MOD_H2	msub
19.375		0.070595	SUB	MOD_H2	msub
19.391		0.070662	SUB	MOD_H2	msub
19.407		0.07075	SUB	MOD_H2	msub
19.423		0.070836	SUB	MOD_H2	msub
19.441		0.070913	SUB	MOD_H2	msub
19.46		0.070999	SUB	MOD_H2	msub
19.478		0.071102	SUB	MOD_H2	msub
19.497		0.071201	SUB	MOD_H2	msub
19.519		0.071287	SUB	MOD_H2	msub
19.541		0.07139	SUB	MOD_H2	msub
19.564		0.071531	SUB	MOD_H2	msub
19.586		0.07166	SUB	MOD_H2	msub
19.609		0.071708	SUB	MOD_H2	msub
19.632		0.071801	SUB	MOD_H2	msub
19.654		0.071993	SUB	MOD_H2	msub
19.677		0.072152	SUB	MOD_H2	msub
19.696		0.07217	SUB	MOD_H2	msub
19.716		0.072235	SUB	MOD_H2	msub
19.735		0.07239	SUB	MOD_H2	msub
19.754		0.072526	SUB	MOD_H2	msub
19.771		0.072568	SUB	MOD_H2	msub
19.787		0.072631	SUB	MOD_H2	msub
19.804		0.072727	SUB	MOD_H2	msub
19.82		0.072821	SUB	MOD_H2	msub
19.838		0.072891	SUB	MOD_H2	msub
19.856		0.072972	SUB	MOD_H2	msub
19.873		0.073068	SUB	MOD_H2	msub
19.891		0.073162	SUB	MOD_H2	msub
19.912		0.073252	SUB	MOD_H2	msub
19.934		0.073353	SUB	MOD_H2	msub
19.955		0.073478	SUB	MOD_H2	msub
19.977		0.073596	SUB	MOD_H2	msub
20.001		0.073671	SUB	MOD_H2	msub
20.025		0.073777	SUB	MOD_H2	msub
20.049		0.073955	SUB	MOD_H2	msub
20.074		0.074108	SUB	MOD_H2	msub
20.095		0.074134	SUB	MOD_H2	msub
20.117		0.074214	SUB	MOD_H2	msub
20.139		0.074407	SUB	MOD_H2	msub
20.161		0.074568	SUB	MOD_H2	msub
20.179		0.074597	SUB	MOD_H2	msub
20.197		0.074661	SUB	MOD_H2	msub
20.215		0.07478	SUB	MOD_H2	msub
20.233		0.074891	SUB	MOD_H2	msub
20.251		0.074952	SUB	MOD_H2	msub
20.268		0.075027	SUB	MOD_H2	msub
20.285		0.075122	SUB	MOD_H2	msub
20.303		0.075216	SUB	MOD_H2	msub
20.323		0.075302	SUB	MOD_H2	msub
20.343		0.075398	SUB	MOD_H2	msub
20.364		0.075512	SUB	MOD_H2	msub
20.384		0.075622	SUB	MOD_H2	msub
20.409		0.075714	SUB	MOD_H2	msub
20.433		0.075826	SUB	MOD_H2	msub
20.457		0.075983	SUB	MOD_H2	msub
20.482		0.076126	SUB	MOD_H2	msub
20.506		0.076175	SUB	MOD_H2	msub
20.531		0.076273	SUB	MOD_H2	msub
20.555		0.07648	SUB	MOD_H2	msub
20.579		0.076652	SUB	MOD_H2	msub
20.6		0.076674	SUB	MOD_H2	msub
20.62		0.076745	SUB	MOD_H2	msub
20.64		0.076902	SUB	MOD_H2	msub
20.661		0.077042	SUB	MOD_H2	msub
20.679		0.077092	SUB	MOD_H2	msub
20.696		0.077163	SUB	MOD_H2	msub
20.714		0.077265	SUB	MOD_H2	msub
20.732		0.077365	SUB	MOD_H2	msub
20.751		0.077444	SUB	MOD_H2	msub
20.771		0.077534	SUB	MOD_H2	msub
20.79		0.07764	SUB	MOD_H2	msub
20.81		0.077744	SUB	MOD_H2	msub
20.833		0.077842	SUB	MOD_H2	msub
20.857		0.077954	SUB	MOD_H2	msub
20.881		0.078094	SUB	MOD_H2	msub
20.905		0.078226	SUB	MOD_H2	msub
20.931		0.078302	SUB	MOD_H2	msub
20.957		0.078416	SUB	MOD_H2	msub
20.983		0.078613	SUB	MOD_H2	msub
21.009		0.078782	SUB	MOD_H2	msub
21.032		0.078809	SUB	MOD_H2	msub
21.055		0.078894	SUB	MOD_H2	msub
21.078		0.079094	SUB	MOD_H2	msub
21.102		0.079263	SUB	MOD_H2	msub
21.121		0.0793	SUB	MOD_H2	msub
21.14		0.07937	SUB	MOD_H2	msub
21.16		0.079493	SUB	MOD_H2	msub
21.179		0.079609	SUB	MOD_H2	msub
21.198		0.079679	SUB	MOD_H2	msub
21.217		0.079763	SUB	MOD_H2	msub
21.236		0.079867	SUB	MOD_H2	msub
21.255		0.079969	SUB	MOD_H2	msub
21.277		0.080065	SUB	MOD_H2	msub
21.3		0.080172	SUB	MOD_H2	msub
21.322		0.080299	SUB	MOD_H2	msub
21.345		0.080422	SUB	MOD_H2	msub
21.372		0.08052	SUB	MOD_H2	msub
21.398		0.080642	SUB	MOD_H2	msub
21.425		0.080819	SUB	MOD_H2	msub
21.452		0.080977	SUB	MOD_H2	msub
21.478		0.081026	SUB	MOD_H2	msub
21.504		0.08113	SUB	MOD_H2	msub
21.53		0.081353	SUB	MOD_H2	msub
21.556		0.081538	SUB	MOD_H2	msub
21.577		0.081566	SUB	MOD_H2	msub
21.599		0.081642	SUB	MOD_H2	msub
21.621		0.081802	SUB	MOD_H2	msub
21.642		0.081947	SUB	MOD_H2	msub
21.661		0.082006	SUB	MOD_H2	msub
21.681		0.082085	SUB	MOD_H2	msub
21.7		0.082195	SUB	MOD_H2	msub
21.719		0.082302	SUB	MOD_H2	msub
21.741		0.082392	SUB	MOD_H2	msub
21.762		0.082492	SUB	MOD_H2	msub
21.784		0.08261	SUB	MOD_H2	msub
21.805		0.082726	SUB	MOD_H2	msub
21.832		0.082834	SUB	MOD_H2	msub
21.858		0.082957	SUB	MOD_H2	msub
21.884		0.083114	SUB	MOD_H2	msub
21.91		0.083262	SUB	MOD_H2	msub
21.938		0.083341	SUB	MOD_H2	msub
21.966		0.083462	SUB	MOD_H2	msub
21.995		0.08368	SUB	MOD_H2	msub
22.023		0.083866	SUB	MOD_H2	msub
22.047		0.083897	SUB	MOD_H2	msub
22.072		0.083987	SUB	MOD_H2	msub
22.097		0.084193	SUB	MOD_H2	msub
22.121		0.084371	SUB	MOD_H2	msub
22.142		0.084417	SUB	MOD_H2	msub
22.163		0.084495	SUB	MOD_H2	msub
22.183		0.084622	SUB	MOD_H2	msub
22.204		0.084744	SUB	MOD_H2	msub
22.225		0.084825	SUB	MOD_H2	msub
22.246		0.08492	SUB	MOD_H2	msub
22.267		0.085035	SUB	MOD_H2	msub
22.287		0.085147	SUB	MOD_H2	msub
22.313		0.085255	SUB	MOD_H2	msub
22.338		0.085374	SUB	MOD_H2	msub
22.363		0.085517	SUB	MOD_H2	msub
22.388		0.085654	SUB	MOD_H2	msub
22.417		0.085759	SUB	MOD_H2	msub
22.446		0.085893	SUB	MOD_H2	msub
22.475		0.086091	SUB	MOD_H2	msub
22.504		0.086268	SUB	MOD_H2	msub
22.532		0.086318	SUB	MOD_H2	msub
22.56		0.086428	SUB	MOD_H2	msub
22.588		0.086666	SUB	MOD_H2	msub
22.615		0.086866	SUB	MOD_H2	msub
22.638		0.086902	SUB	MOD_H2	msub
22.661		0.086985	SUB	MOD_H2	msub
22.685		0.087148	SUB	MOD_H2	msub
22.708		0.087299	SUB	MOD_H2	msub
22.729		0.087369	SUB	MOD_H2	msub
22.75		0.087459	SUB	MOD_H2	msub
22.771		0.087577	SUB	MOD_H2	msub
22.792		0.087693	SUB	MOD_H2	msub
22.816		0.087795	SUB	MOD_H2	msub
22.84		0.087909	SUB	MOD_H2	msub
22.864		0.088042	SUB	MOD_H2	msub
22.888		0.088171	SUB	MOD_H2	msub
22.916		0.08829	SUB	MOD_H2	msub
22.945		0.088427	SUB	MOD_H2	msub
22.974		0.088605	SUB	MOD_H2	msub
23.003		0.088771	SUB	MOD_H2	msub
23.034		0.088853	SUB	MOD_H2	msub
23.064		0.088984	SUB	MOD_H2	msub
23.094		0.089224	SUB	MOD_H2	msub
23.125		0.089429	SUB	MOD_H2	msub
23.151		0.089466	SUB	MOD_H2	msub
23.177		0.089563	SUB	MOD_H2	msub
23.203		0.089775	SUB	MOD_H2	msub
23.229		0.089961	SUB	MOD_H2	msub
23.252		0.090019	SUB	MOD_H2	msub
23.274		0.090107	SUB	MOD_H2	msub
23.296		0.090242	SUB	MOD_H2	msub
23.319		0.090372	SUB	MOD_H2	msub
23.342		0.090466	SUB	MOD_H2	msub
23.365		0.090573	SUB	MOD_H2	msub
23.388		0.090701	SUB	MOD_H2	msub
23.411		0.090827	SUB	MOD_H2	msub
23.439		0.090948	SUB	MOD_H2	msub
23.467		0.091083	SUB	MOD_H2	msub
23.495		0.091246	SUB	MOD_H2	msub
23.523		0.091401	SUB	MOD_H2	msub
23.555		0.091513	SUB	MOD_H2	msub
23.587		0.09166	SUB	MOD_H2	msub
23.619		0.091884	SUB	MOD_H2	msub
23.651		0.092083	SUB	MOD_H2	msub
23.68		0.092137	SUB	MOD_H2	msub
23.71		0.092255	SUB	MOD_H2	msub
23.739		0.092508	SUB	MOD_H2	msub
23.769		0.092723	SUB	MOD_H2	msub
23.794		0.09277	SUB	MOD_H2	msub
23.818		0.092863	SUB	MOD_H2	msub
23.843		0.093032	SUB	MOD_H2	msub
23.868		0.093189	SUB	MOD_H2	msub
23.891		0.093273	SUB	MOD_H2	msub
23.914		0.093376	SUB	MOD_H2	msub
23.937		0.093507	SUB	MOD_H2	msub
23.96		0.093635	SUB	MOD_H2	msub
23.987		0.093753	SUB	MOD_H2	msub
24.014		0.093882	SUB	MOD_H2	msub
24.041		0.094034	SUB	MOD_H2	msub
24.067		0.094182	SUB	MOD_H2	msub
24.099		0.094313	SUB	MOD_H2	msub
24.132		0.094467	SUB	MOD_H2	msub
24.164		0.094671	SUB	MOD_H2	msub
24.196		0.09486	SUB	MOD_H2	msub
24.228		0.094946	SUB	MOD_H2	msub
24.261		0.095089	SUB	MOD_H2	msub
24.294		0.095355	SUB	MOD_H2	msub
24.327		0.095582	SUB	MOD_H2	msub
24.355		0.095628	SUB	MOD_H2	msub
24.382		0.095735	SUB	MOD_H2	msub
24.41		0.095954	SUB	MOD_H2	msub
24.438		0.09615	SUB	MOD_H2	msub
24.463		0.096222	SUB	MOD_H2	msub
24.487		0.096324	SUB	MOD_H2	msub
24.511		0.09647	SUB	MOD_H2	msub
24.536		0.096611	SUB	MOD_H2	msub
24.561		0.096722	SUB	MOD_H2	msub
24.587		0.096846	SUB	MOD_H2	msub
24.613		0.096992	SUB	MOD_H2	msub
24.639		0.097136	SUB	MOD_H2	msub
24.67		0.097274	SUB	MOD_H2	msub
24.701		0.097429	SUB	MOD_H2	msub
24.733		0.097616	SUB	MOD_H2	msub
24.764		0.097795	SUB	MOD_H2	msub
24.799		0.097917	SUB	MOD_H2	msub
24.834		0.09808	SUB	MOD_H2	msub
24.868		0.098336	SUB	MOD_H2	msub
24.903		0.098561	SUB	MOD_H2	msub
24.935		0.098624	SUB	MOD_H2	msub
24.967		0.098754	SUB	MOD_H2	msub
24.999		0.099023	SUB	MOD_H2	msub
25.03		0.099255	SUB	MOD_H2	msub
25.057		0.099318	SUB	MOD_H2	msub
25.083		0.099424	SUB	MOD_H2	msub
25.11		0.099602	SUB	MOD_H2	msub
25.137		0.09977	SUB	MOD_H2	msub
25.162		0.099873	SUB	MOD_H2	msub
25.188		0.099993	SUB	MOD_H2	msub
25.214		0.10014	SUB	MOD_H2	msub
25.239		0.10029	SUB	MOD_H2	msub
25.27		0.10043	SUB	MOD_H2	msub
25.3		0.10058	SUB	MOD_H2	msub
25.33		0.10075	SUB	MOD_H2	msub
25.36		0.10093	SUB	MOD_H2	msub
25.395		0.10107	SUB	MOD_H2	msub
25.431		0.10125	SUB	MOD_H2	msub
25.467		0.10149	SUB	MOD_H2	msub
25.502		0.10171	SUB	MOD_H2	msub
25.538		0.1018	SUB	MOD_H2	msub
25.573		0.10196	SUB	MOD_H2	msub
25.608		0.10226	SUB	MOD_H2	msub
25.644		0.10251	SUB	MOD_H2	msub
25.674		0.10257	SUB	MOD_H2	msub
25.704		0.10269	SUB	MOD_H2	msub
25.734		0.10292	SUB	MOD_H2	msub
25.764		0.10313	SUB	MOD_H2	msub
25.79		0.10322	SUB	MOD_H2	msub
25.817		0.10335	SUB	MOD_H2	msub
25.844		0.10351	SUB	MOD_H2	msub
25.87		0.10367	SUB	MOD_H2	msub
25.899		0.1038	SUB	MOD_H2	msub
25.929		0.10395	SUB	MOD_H2	msub
25.958		0.10412	SUB	MOD_H2	msub
25.987		0.10429	SUB	MOD_H2	msub
26.022		0.10445	SUB	MOD_H2	msub
26.057		0.10463	SUB	MOD_H2	msub
26.093		0.10485	SUB	MOD_H2	msub
26.128		0.10506	SUB	MOD_H2	msub
26.166		0.1052	SUB	MOD_H2	msub
26.204		0.10539	SUB	MOD_H2	msub
26.242		0.10568	SUB	MOD_H2	msub
26.28		0.10594	SUB	MOD_H2	msub
26.314		0.10602	SUB	MOD_H2	msub
26.348		0.10617	SUB	MOD_H2	msub
26.382		0.10646	SUB	MOD_H2	msub
26.417		0.10671	SUB	MOD_H2	msub
26.446		0.1068	SUB	MOD_H2	msub
26.474		0.10693	SUB	MOD_H2	msub
26.503		0.10712	SUB	MOD_H2	msub
26.532		0.10731	SUB	MOD_H2	msub
26.561		0.10743	SUB	MOD_H2	msub
26.59		0.10758	SUB	MOD_H2	msub
26.619		0.10776	SUB	MOD_H2	msub
26.648		0.10793	SUB	MOD_H2	msub
26.682		0.10809	SUB	MOD_H2	msub
26.717		0.10828	SUB	MOD_H2	msub
26.751		0.10849	SUB	MOD_H2	msub
26.785		0.1087	SUB	MOD_H2	msub
26.825		0.10887	SUB	MOD_H2	msub
26.864		0.10908	SUB	MOD_H2	msub
26.904		0.10936	SUB	MOD_H2	msub
26.943		0.10962	SUB	MOD_H2	msub
26.982		0.10973	SUB	MOD_H2	msub
27.02		0.10992	SUB	MOD_H2	msub
27.058		0.11025	SUB	MOD_H2	msub
27.097		0.11053	SUB	MOD_H2	msub
27.129		0.11062	SUB	MOD_H2	msub
27.162		0.11077	SUB	MOD_H2	msub
27.194		0.11102	SUB	MOD_H2	msub
27.226		0.11125	SUB	MOD_H2	msub
27.256		0.11137	SUB	MOD_H2	msub
27.286		0.11152	SUB	MOD_H2	msub
27.316		0.11171	SUB	MOD_H2	msub
27.346		0.1119	SUB	MOD_H2	msub
27.379		0.11207	SUB	MOD_H2	msub
27.413		0.11225	SUB	MOD_H2	msub
27.446		0.11246	SUB	MOD_H2	msub
27.479		0.11267	SUB	MOD_H2	msub
27.519		0.11287	SUB	MOD_H2	msub
27.559		0.11309	SUB	MOD_H2	msub
27.599		0.11336	SUB	MOD_H2	msub
27.639		0.11362	SUB	MOD_H2	msub
27.68		0.11378	SUB	MOD_H2	msub
27.722		0.114	SUB	MOD_H2	msub
27.764		0.11435	SUB	MOD_H2	msub
27.806		0.11466	SUB	MOD_H2	msub
27.843		0.11477	SUB	MOD_H2	msub
27.88		0.11495	SUB	MOD_H2	msub
27.917		0.11526	SUB	MOD_H2	msub
27.954		0.11554	SUB	MOD_H2	msub
27.986		0.11567	SUB	MOD_H2	msub
28.018		0.11583	SUB	MOD_H2	msub
28.05		0.11606	SUB	MOD_H2	msub
28.082		0.11627	SUB	MOD_H2	msub
28.115		0.11644	SUB	MOD_H2	msub
28.148		0.11663	SUB	MOD_H2	msub
28.182		0.11685	SUB	MOD_H2	msub
28.215		0.11706	SUB	MOD_H2	msub
28.254		0.11728	SUB	MOD_H2	msub
28.294		0.11751	SUB	MOD_H2	msub
28.333		0.11778	SUB	MOD_H2	msub
28.372		0.11804	SUB	MOD_H2	msub
28.417		0.11825	SUB	MOD_H2	msub
28.461		0.11851	SUB	MOD_H2	msub
28.505		0.11886	SUB	MOD_H2	msub
28.55		0.11918	SUB	MOD_H2	msub
28.591		0.11933	SUB	MOD_H2	msub
28.633		0.11955	SUB	MOD_H2	msub
28.675		0.11993	SUB	MOD_H2	msub
28.716		0.12026	SUB	MOD_H2	msub
28.752		0.1204	SUB	MOD_H2	msub
28.788		0.12059	SUB	MOD_H2	msub
28.824		0.12087	SUB	MOD_H2	msub
28.859		0.12114	SUB	MOD_H2	msub
28.894		0.12131	SUB	MOD_H2	msub
28.928		0.12151	SUB	MOD_H2	msub
28.962		0.12175	SUB	MOD_H2	msub
28.996		0.12199	SUB	MOD_H2	msub
29.035		0.12222	SUB	MOD_H2	msub
29.074		0.12246	SUB	MOD_H2	msub
29.113		0.12274	SUB	MOD_H2	msub
29.152		0.12301	SUB	MOD_H2	msub
29.198		0.12326	SUB	MOD_H2	msub
29.243		0.12355	SUB	MOD_H2	msub
29.289		0.1239	SUB	MOD_H2	msub
29.334		0.12424	SUB	MOD_H2	msub
29.38		0.12445	SUB	MOD_H2	msub
29.427		0.12473	SUB	MOD_H2	msub
29.473		0.12515	SUB	MOD_H2	msub
29.519		0.12553	SUB	MOD_H2	msub
29.559		0.1257	SUB	MOD_H2	msub
29.6		0.12593	SUB	MOD_H2	msub
29.641		0.12629	SUB	MOD_H2	msub
29.681		0.12662	SUB	MOD_H2	msub
29.718		0.12681	SUB	MOD_H2	msub
29.755		0.12704	SUB	MOD_H2	msub
29.791		0.12732	SUB	MOD_H2	msub
29.828		0.1276	SUB	MOD_H2	msub
29.867		0.12784	SUB	MOD_H2	msub
29.907		0.12811	SUB	MOD_H2	msub
29.946		0.1284	SUB	MOD_H2	msub
29.985		0.1287	SUB	MOD_H2	msub
30.031		0.12899	SUB	MOD_H2	msub
30.078		0.1293	SUB	MOD_H2	msub
30.124		0.12967	SUB	MOD_H2	msub
30.17		0.13003	SUB	MOD_H2	msub
30.22		0.13031	SUB	MOD_H2	msub
30.27		0.13065	SUB	MOD_H2	msub
30.319		0.1311	SUB	MOD_H2	msub
30.369		0.13152	SUB	MOD_H2	msub
30.415		0.13175	SUB	MOD_H2	msub
30.461		0.13206	SUB	MOD_H2	msub
30.507		0.1325	SUB	MOD_H2	msub
30.553		0.13291	SUB	MOD_H2	msub
30.594		0.13314	SUB	MOD_H2	msub
30.635		0.13341	SUB	MOD_H2	msub
30.675		0.13376	SUB	MOD_H2	msub
30.716		0.13411	SUB	MOD_H2	msub
30.757		0.13438	SUB	MOD_H2	msub
30.798		0.13468	SUB	MOD_H2	msub
30.839		0.13501	SUB	MOD_H2	msub
30.88		0.13535	SUB	MOD_H2	msub
30.927		0.13568	SUB	MOD_H2	msub
30.974		0.13604	SUB	MOD_H2	msub
31.021		0.13644	SUB	MOD_H2	msub
31.068		0.13683	SUB	MOD_H2	msub
31.12		0.13719	SUB	MOD_H2	msub
31.173		0.13759	SUB	MOD_H2	msub
31.226		0.13809	SUB	MOD_H2	msub
31.278		0.13856	SUB	MOD_H2	msub
31.33		0.13888	SUB	MOD_H2	msub
31.382		0.13927	SUB	MOD_H2	msub
31.433		0.1398	SUB	MOD_H2	msub
31.485		0.14029	SUB	MOD_H2	msub
31.531		0.14059	SUB	MOD_H2	msub
31.577		0.14094	SUB	MOD_H2	msub
31.623		0.14139	SUB	MOD_H2	msub
31.669		0.14183	SUB	MOD_H2	msub
31.714		0.14216	SUB	MOD_H2	msub
31.758		0.14252	SUB	MOD_H2	msub
31.802		0.14293	SUB	MOD_H2	msub
31.847		0.14334	SUB	MOD_H2	msub
31.896		0.14373	SUB	MOD_H2	msub
31.944		0.14414	SUB	MOD_H2	msub
31.993		0.14461	SUB	MOD_H2	msub
32.042		0.14506	SUB	MOD_H2	msub
32.097		0.14551	SUB	MOD_H2	msub
32.153		0.14599	SUB	MOD_H2	msub
32.208		0.14656	SUB	MOD_H2	msub
32.263		0.1471	SUB	MOD_H2	msub
32.32		0.14754	SUB	MOD_H2	msub
32.377		0.14804	SUB	MOD_H2	msub
32.434		0.14867	SUB	MOD_H2	msub
32.49		0.14927	SUB	MOD_H2	msub
32.543		0.14967	SUB	MOD_H2	msub
32.596		0.15014	SUB	MOD_H2	msub
32.649		0.15073	SUB	MOD_H2	msub
32.701		0.1513	SUB	MOD_H2	msub
32.751		0.15172	SUB	MOD_H2	msub
32.801		0.15219	SUB	MOD_H2	msub
32.85		0.15273	SUB	MOD_H2	msub
32.9		0.15326	SUB	MOD_H2	msub
32.953		0.15375	SUB	MOD_H2	msub
33.005		0.15427	SUB	MOD_H2	msub
33.058		0.15484	SUB	MOD_H2	msub
33.11		0.15541	SUB	MOD_H2	msub
33.169		0.15597	SUB	MOD_H2	msub
33.228		0.15658	SUB	MOD_H2	msub
33.287		0.15726	SUB	MOD_H2	msub
33.346		0.15792	SUB	MOD_H2	msub
33.408		0.15852	SUB	MOD_H2	msub
33.47		0.15917	SUB	MOD_H2	msub
33.532		0.15994	SUB	MOD_H2	msub
33.594		0.16069	SUB	MOD_H2	msub
33.654		0.16127	SUB	MOD_H2	msub
33.714		0.16192	SUB	MOD_H2	msub
33.774		0.16269	SUB	MOD_H2	msub
33.834		0.16345	SUB	MOD_H2	msub
33.891		0.16404	SUB	MOD_H2	msub
33.949		0.16469	SUB	MOD_H2	msub
34.006		0.16543	SUB	MOD_H2	msub
34.063		0.16616	SUB	MOD_H2	msub
34.122		0.16682	SUB	MOD_H2	msub
34.181		0.16753	SUB	MOD_H2	msub
34.24		0.1683	SUB	MOD_H2	msub
34.299		0.16907	SUB	MOD_H2	msub
34.364		0.16984	SUB	MOD_H2	msub
34.428		0.17064	SUB	MOD_H2	msub
34.493		0.17153	SUB	MOD_H2	msub
34.557		0.17242	SUB	MOD_H2	msub
34.626		0.17325	SUB	MOD_H2	msub
34.694		0.17415	SUB	MOD_H2	msub
34.763		0.17516	SUB	MOD_H2	msub
34.831		0.17615	SUB	MOD_H2	msub
34.9		0.17702	SUB	MOD_H2	msub
34.968		0.17795	SUB	MOD_H2	msub
35.036		0.17901	SUB	MOD_H2	msub
35.105		0.18005	SUB	MOD_H2	msub
35.172		0.18096	SUB	MOD_H2	msub
35.239		0.18193	SUB	MOD_H2	msub
35.307		0.18301	SUB	MOD_H2	msub
35.374		0.18408	SUB	MOD_H2	msub
35.443		0.18509	SUB	MOD_H2	msub
35.512		0.18615	SUB	MOD_H2	msub
35.582		0.1873	SUB	MOD_H2	msub
35.651		0.18846	SUB	MOD_H2	msub
35.725		0.1896	SUB	MOD_H2	msub
35.799		0.1908	SUB	MOD_H2	msub
35.873		0.19211	SUB	MOD_H2	msub
35.947		0.19341	SUB	MOD_H2	msub
36.024		0.19469	SUB	MOD_H2	msub
36.102		0.19604	SUB	MOD_H2	msub
36.18		0.1975	SUB	MOD_H2	msub
36.257		0.19897	SUB	MOD_H2	msub
36.337		0.20036	SUB	MOD_H2	msub
36.416		0.20183	SUB	MOD_H2	msub
36.496		0.20343	SUB	MOD_H2	msub
36.575		0.20503	SUB	MOD_H2	msub
36.656		0.20657	SUB	MOD_H2	msub
36.737		0.20818	SUB	MOD_H2	msub
36.818		0.20992	SUB	MOD_H2	msub
36.899		0.21167	SUB	MOD_H2	msub
36.983		0.2134	SUB	MOD_H2	msub
37.068		0.21522	SUB	MOD_H2	msub
37.152		0.21716	SUB	MOD_H2	msub
37.236		0.21913	SUB	MOD_H2	msub
37.325		0.22112	SUB	MOD_H2	msub
37.414		0.22319	SUB	MOD_H2	msub
37.503		0.22542	SUB	MOD_H2	msub
37.592		0.22767	SUB	MOD_H2	msub
37.685		0.22994	SUB	MOD_H2	msub
37.778		0.23232	SUB	MOD_H2	msub
37.87		0.23486	SUB	MOD_H2	msub
37.963		0.23745	SUB	MOD_H2	msub
38.06		0.24007	SUB	MOD_H2	msub
38.157		0.24281	SUB	MOD_H2	msub
38.254		0.24573	SUB	MOD_H2	msub
38.351		0.2487	SUB	MOD_H2	msub
38.453		0.25177	SUB	MOD_H2	msub
38.554		0.25498	SUB	MOD_H2	msub
38.656		0.25838	SUB	MOD_H2	msub
38.758		0.26186	SUB	MOD_H2	msub
38.865		0.26551	SUB	MOD_H2	msub
38.973		0.26933	SUB	MOD_H2	msub
39.08		0.27337	SUB	MOD_H2	msub
39.187		0.27753	SUB	MOD_H2	msub
39.301		0.28195	SUB	MOD_H2	msub
39.415		0.28657	SUB	MOD_H2	msub
39.529		0.29146	SUB	MOD_H2	msub
39.642		0.29652	SUB	MOD_H2	msub
39.764		0.30197	SUB	MOD_H2	msub
39.885		0.3077	SUB	MOD_H2	msub
40.006		0.31376	SUB	MOD_H2	msub
40.128		0.32007	SUB	MOD_H2	msub
40.258		0.32701	SUB	MOD_H2	msub
40.389		0.33431	SUB	MOD_H2	msub
40.519		0.34207	SUB	MOD_H2	msub
40.65		0.35019	SUB	MOD_H2	msub
40.792		0.35937	SUB	MOD_H2	msub
40.934		0.36909	SUB	MOD_H2	msub
41.076		0.37945	SUB	MOD_H2	msub
41.219		0.3904	SUB	MOD_H2	msub
41.377		0.40323	SUB	MOD_H2	msub
41.536		0.41694	SUB	MOD_H2	msub
41.694		0.43167	SUB	MOD_H2	msub
41.853		0.44743	SUB	MOD_H2	msub
42.036		0.46699	SUB	MOD_H2	msub
42.219		0.48823	SUB	MOD_H2	msub
42.403		0.51137	SUB	MOD_H2	msub
42.586		0.53661	SUB	MOD_H2	msub
42.817		0.57165	SUB	MOD_H2	msub
43.047		0.61087	SUB	MOD_H2	msub
43.278		0.65489	SUB	MOD_H2	msub
43.508		0.70455	SUB	MOD_H2	msub
43.941		0.8165	SUB	MOD_H2	msub
44.373		0.95759	SUB	MOD_H2	msub
44.806		1.1357	SUB	MOD_H2	msub
45.238		1.362	SUB	MOD_H2	msub
45.671		1.6488	SUB	MOD_H2	msub
46.104		2.0075	SUB	MOD_H2	msub
46.536		2.4507	SUB	MOD_H2	msub
46.969		2.9896	SUB	MOD_H2	msub
47.281		3.4435	SUB	MOD_H2	msub
47.593		3.9546	SUB	MOD_H2	msub
47.906		4.5238	SUB	MOD_H2	msub
48.218		5.1497	SUB	MOD_H2	msub
48.53		5.8295	SUB	MOD_H2	msub
48.842		6.5541	SUB	MOD_H2	msub
49.154		7.3094	SUB	MOD_H2	msub
49.467		8.079	SUB	MOD_H2	msub
49.595		8.396	SUB	MOD_H2	msub
49.724		8.7119	SUB	MOD_H2	msub
49.852		9.0262	SUB	MOD_H2	msub
49.981		9.3382	SUB	MOD_H2	msub
50.109		9.6475	SUB	MOD_H2	msub
50.238		9.9535	SUB	MOD_H2	msub
50.366		10.256	SUB	MOD_H2	msub
50.495		10.555	SUB	MOD_H2	msub
50.695		11.013	SUB	MOD_H2	msub
50.896		11.46	SUB	MOD_H2	msub
51.097		11.896	SUB	MOD_H2	msub
51.297		12.321	SUB	MOD_H2	msub
51.493		12.726	SUB	MOD_H2	msub
51.69		13.119	SUB	MOD_H2	msub
51.886		13.502	SUB	MOD_H2	msub
52.083		13.873	SUB	MOD_H2	msub
52.279		14.233	SUB	MOD_H2	msub
52.476		14.583	SUB	MOD_H2	msub
52.672		14.922	SUB	MOD_H2	msub
52.869		15.25	SUB	MOD_H2	msub
53.066		15.568	SUB	MOD_H2	msub
53.262		15.876	SUB	MOD_H2	msub
53.459		16.174	SUB	MOD_H2	msub
53.655		16.463	SUB	MOD_H2	msub
53.874		16.773	SUB	MOD_H2	msub
54.093		17.073	SUB	MOD_H2	msub
54.311		17.361	SUB	MOD_H2	msub
54.53		17.639	SUB	MOD_H2	msub
54.753		17.913	SUB	MOD_H2	msub
54.977		18.176	SUB	MOD_H2	msub
55.2		18.43	SUB	MOD_H2	msub
55.423		18.674	SUB	MOD_H2	msub
55.701		18.966	SUB	MOD_H2	msub
55.979		19.244	SUB	MOD_H2	msub
56.256		19.509	SUB	MOD_H2	msub
56.534		19.762	SUB	MOD_H2	msub
56.904		20.081	SUB	MOD_H2	msub
57.274		20.381	SUB	MOD_H2	msub
57.644		20.662	SUB	MOD_H2	msub
58.014		20.926	SUB	MOD_H2	msub
58.464		21.226	SUB	MOD_H2	msub
58.914		21.504	SUB	MOD_H2	msub
59.365		21.761	SUB	MOD_H2	msub
59.815		22	SUB	MOD_H2	msub
60.265		22.221	SUB	MOD_H2	msub
60.715		22.425	SUB	MOD_H2	msub
61.165		22.615	SUB	MOD_H2	msub
61.615		22.79	SUB	MOD_H2	msub
62.426		23.075	SUB	MOD_H2	msub
63.238		23.323	SUB	MOD_H2	msub
64.05		23.539	SUB	MOD_H2	msub
64.861		23.727	SUB	MOD_H2	msub
65.993		23.949	SUB	MOD_H2	msub
67.126		24.133	SUB	MOD_H2	msub
68.258		24.284	SUB	MOD_H2	msub
69.39		24.408	SUB	MOD_H2	msub
70.55		24.513	SUB	MOD_H2	msub
71.709		24.599	SUB	MOD_H2	msub
72.869		24.669	SUB	MOD_H2	msub
74.029		24.725	SUB	MOD_H2	msub
75.191		24.771	SUB	MOD_H2	msub
76.353		24.807	SUB	MOD_H2	msub
77.515		24.834	SUB	MOD_H2	msub
78.678		24.853	SUB	MOD_H2	msub
79.744		24.864	SUB	MOD_H2	msub
80.81		24.868	SUB	MOD_H2	msub
81.876		24.863	SUB	MOD_H2	msub
82.943		24.849	SUB	MOD_H2	msub
83.926		24.825	SUB	MOD_H2	msub
84.91		24.787	SUB	MOD_H2	msub
85.893		24.731	SUB	MOD_H2	msub
86.877		24.65	SUB	MOD_H2	msub
87.814		24.543	SUB	MOD_H2	msub
88.751		24.396	SUB	MOD_H2	msub
89.688		24.194	SUB	MOD_H2	msub
90.625		23.919	SUB	MOD_H2	msub
91.539		23.556	SUB	MOD_H2	msub
92.453		23.066	SUB	MOD_H2	msub
93.367		22.407	SUB	MOD_H2	msub
94.281		21.517	SUB	MOD_H2	msub
95.185		20.335	SUB	MOD_H2	msub
96.089		18.751	SUB	MOD_H2	msub
96.993		16.63	SUB	MOD_H2	msub
97.897		13.791	SUB	MOD_H2	msub
98.18		12.72	SUB	MOD_H2	msub
98.464		11.548	SUB	MOD_H2	msub
98.747		10.267	SUB	MOD_H2	msub
99.03		8.8691	SUB	MOD_H2	msub
99.314		7.3065	SUB	MOD_H2	msub
99.597		5.7366	SUB	MOD_H2	msub
99.88		4.3685	SUB	MOD_H2	msub
100.16		3.2913	SUB	MOD_H2	msub
100.24		3.0364	SUB	MOD_H2	msub
100.32		2.8013	SUB	MOD_H2	msub
100.41		2.5845	SUB	MOD_H2	msub
100.49		2.3844	SUB	MOD_H2	msub
100.57		2.1998	SUB	MOD_H2	msub
100.65		2.0294	SUB	MOD_H2	msub
100.73		1.8723	SUB	MOD_H2	msub
100.81		1.7274	SUB	MOD_H2	msub
101.01		1.4089	SUB	MOD_H2	msub
101.22		1.1493	SUB	MOD_H2	msub
101.42		0.93799	SUB	MOD_H2	msub
101.62		0.76565	SUB	MOD_H2	msub
101.82		0.6291	SUB	MOD_H2	msub
102.01		0.51692	SUB	MOD_H2	msub
102.21		0.42494	SUB	MOD_H2	msub
102.41		0.34936	SUB	MOD_H2	msub
102.6		0.28694	SUB	MOD_H2	msub
102.8		0.23568	SUB	MOD_H2	msub
103		0.19366	SUB	MOD_H2	msub
103.19		0.15915	SUB	MOD_H2	msub
103.39		0.13072	SUB	MOD_H2	msub
103.59		0.10737	SUB	MOD_H2	msub
103.78		0.088229	SUB	MOD_H2	msub
103.98		0.072509	SUB	MOD_H2	msub
104.04		0.068512	SUB	MOD_H2	msub
104.09		0.064737	SUB	MOD_H2	msub
104.15		0.061169	SUB	MOD_H2	msub
104.21		0.057798	SUB	MOD_H2	msub
104.26		0.054613	SUB	MOD_H2	msub
104.32		0.051603	SUB	MOD_H2	msub
104.38		0.048759	SUB	MOD_H2	msub
104.43		0.046072	SUB	MOD_H2	msub
104.44		0.045752	SUB	MOD_H2	msub
104.45		0.045435	SUB	MOD_H2	msub
104.45		0.04512	SUB	MOD_H2	msub
104.46		0.044807	SUB	MOD_H2	msub
104.47		0.044488	SUB	MOD_H2	msub
104.48		0.044191	SUB	MOD_H2	msub
104.48		0.043958	SUB	MOD_H2	msub
104.49		0.043808	SUB	MOD_H2	msub
104.5		0.043729	SUB	MOD_H2	msub
104.5		0.043692	SUB	MOD_H2	msub
104.51		0.043692	SUB	MOD_H2	msub
104.51		0.043704	SUB	MOD_H2	msub
104.52		0.043711	SUB	MOD_H2	msub
104.53		0.043725	SUB	MOD_H2	msub
104.53		0.043745	SUB	MOD_H2	msub
104.54		0.043767	SUB	MOD_H2	msub
104.55		0.043798	SUB	MOD_H2	msub
104.56		0.043831	SUB	MOD_H2	msub
104.57		0.043871	SUB	MOD_H2	msub
104.58		0.04391	SUB	MOD_H2	msub
104.59		0.043949	SUB	MOD_H2	msub
104.6		0.043995	SUB	MOD_H2	msub
104.61		0.044057	SUB	MOD_H2	msub
104.63		0.044114	SUB	MOD_H2	msub
104.64		0.044121	SUB	MOD_H2	msub
104.65		0.044163	SUB	MOD_H2	msub
104.67		0.044283	SUB	MOD_H2	msub
104.68		0.044373	SUB	MOD_H2	msub
104.69		0.044373	SUB	MOD_H2	msub
104.7		0.04439	SUB	MOD_H2	msub
104.71		0.04443	SUB	MOD_H2	msub
104.72		0.044469	SUB	MOD_H2	msub
104.72		0.044493	SUB	MOD_H2	msub
104.73		0.044522	SUB	MOD_H2	msub
104.74		0.044557	SUB	MOD_H2	msub
104.75		0.044592	SUB	MOD_H2	msub
104.76		0.044631	SUB	MOD_H2	msub
104.77		0.044674	SUB	MOD_H2	msub
104.78		0.044726	SUB	MOD_H2	msub
104.8		0.044775	SUB	MOD_H2	msub
104.81		0.044804	SUB	MOD_H2	msub
104.82		0.044852	SUB	MOD_H2	msub
104.84		0.044946	SUB	MOD_H2	msub
104.85		0.045023	SUB	MOD_H2	msub
104.86		0.045035	SUB	MOD_H2	msub
104.87		0.045062	SUB	MOD_H2	msub
104.88		0.045109	SUB	MOD_H2	msub
104.89		0.045154	SUB	MOD_H2	msub
104.9		0.045181	SUB	MOD_H2	msub
104.91		0.045214	SUB	MOD_H2	msub
104.92		0.045255	SUB	MOD_H2	msub
104.93		0.045295	SUB	MOD_H2	msub
104.94		0.045333	SUB	MOD_H2	msub
104.95		0.045376	SUB	MOD_H2	msub
104.96		0.045433	SUB	MOD_H2	msub
104.98		0.045485	SUB	MOD_H2	msub
104.99		0.04551	SUB	MOD_H2	msub
105		0.045556	SUB	MOD_H2	msub
105.02		0.045647	SUB	MOD_H2	msub
105.03		0.045723	SUB	MOD_H2	msub
105.04		0.045736	SUB	MOD_H2	msub
105.05		0.045763	SUB	MOD_H2	msub
105.06		0.045813	SUB	MOD_H2	msub
105.07		0.04586	SUB	MOD_H2	msub
105.08		0.045887	SUB	MOD_H2	msub
105.09		0.04592	SUB	MOD_H2	msub
105.1		0.045964	SUB	MOD_H2	msub
105.11		0.046006	SUB	MOD_H2	msub
105.12		0.046043	SUB	MOD_H2	msub
105.13		0.046086	SUB	MOD_H2	msub
105.14		0.046143	SUB	MOD_H2	msub
105.16		0.046197	SUB	MOD_H2	msub
105.17		0.046223	SUB	MOD_H2	msub
105.18		0.046269	SUB	MOD_H2	msub
105.2		0.046357	SUB	MOD_H2	msub
105.21		0.046431	SUB	MOD_H2	msub
105.22		0.046425	SUB	MOD_H2	msub
105.23		0.046455	SUB	MOD_H2	msub
105.25		0.046563	SUB	MOD_H2	msub
105.26		0.046648	SUB	MOD_H2	msub
105.27		0.046645	SUB	MOD_H2	msub
105.28		0.046666	SUB	MOD_H2	msub
105.29		0.046727	SUB	MOD_H2	msub
105.3		0.046783	SUB	MOD_H2	msub
105.31		0.046803	SUB	MOD_H2	msub
105.32		0.046832	SUB	MOD_H2	msub
105.33		0.046875	SUB	MOD_H2	msub
105.34		0.046916	SUB	MOD_H2	msub
105.35		0.046951	SUB	MOD_H2	msub
105.36		0.046991	SUB	MOD_H2	msub
105.37		0.047041	SUB	MOD_H2	msub
105.38		0.047089	SUB	MOD_H2	msub
105.4		0.047126	SUB	MOD_H2	msub
105.41		0.047174	SUB	MOD_H2	msub
105.42		0.047247	SUB	MOD_H2	msub
105.44		0.047311	SUB	MOD_H2	msub
105.45		0.04732	SUB	MOD_H2	msub
105.46		0.04736	SUB	MOD_H2	msub
105.48		0.04747	SUB	MOD_H2	msub
105.49		0.047557	SUB	MOD_H2	msub
105.5		0.047546	SUB	MOD_H2	msub
105.51		0.04757	SUB	MOD_H2	msub
105.52		0.047657	SUB	MOD_H2	msub
105.54		0.047731	SUB	MOD_H2	msub
105.55		0.047741	SUB	MOD_H2	msub
105.56		0.047766	SUB	MOD_H2	msub
105.57		0.047813	SUB	MOD_H2	msub
105.58		0.047858	SUB	MOD_H2	msub
105.59		0.047888	SUB	MOD_H2	msub
105.6		0.047923	SUB	MOD_H2	msub
105.61		0.047969	SUB	MOD_H2	msub
105.62		0.048014	SUB	MOD_H2	msub
105.63		0.048053	SUB	MOD_H2	msub
105.64		0.048099	SUB	MOD_H2	msub
105.65		0.048161	SUB	MOD_H2	msub
105.67		0.048218	SUB	MOD_H2	msub
105.68		0.048244	SUB	MOD_H2	msub
105.7		0.048292	SUB	MOD_H2	msub
105.71		0.048388	SUB	MOD_H2	msub
105.72		0.048467	SUB	MOD_H2	msub
105.74		0.048459	SUB	MOD_H2	msub
105.75		0.048489	SUB	MOD_H2	msub
105.76		0.048602	SUB	MOD_H2	msub
105.78		0.048691	SUB	MOD_H2	msub
105.79		0.048689	SUB	MOD_H2	msub
105.8		0.048711	SUB	MOD_H2	msub
105.81		0.048773	SUB	MOD_H2	msub
105.82		0.048829	SUB	MOD_H2	msub
105.83		0.048852	SUB	MOD_H2	msub
105.84		0.048883	SUB	MOD_H2	msub
105.85		0.048927	SUB	MOD_H2	msub
105.86		0.04897	SUB	MOD_H2	msub
105.87		0.049007	SUB	MOD_H2	msub
105.88		0.04905	SUB	MOD_H2	msub
105.89		0.049103	SUB	MOD_H2	msub
105.91		0.049155	SUB	MOD_H2	msub
105.92		0.049193	SUB	MOD_H2	msub
105.93		0.049243	SUB	MOD_H2	msub
105.95		0.049322	SUB	MOD_H2	msub
105.96		0.049391	SUB	MOD_H2	msub
105.98		0.049398	SUB	MOD_H2	msub
105.99		0.049439	SUB	MOD_H2	msub
106.01		0.049557	SUB	MOD_H2	msub
106.02		0.049649	SUB	MOD_H2	msub
106.03		0.049638	SUB	MOD_H2	msub
106.04		0.049662	SUB	MOD_H2	msub
106.06		0.04975	SUB	MOD_H2	msub
106.07		0.049825	SUB	MOD_H2	msub
106.08		0.049837	SUB	MOD_H2	msub
106.09		0.049864	SUB	MOD_H2	msub
106.1		0.049912	SUB	MOD_H2	msub
106.11		0.049958	SUB	MOD_H2	msub
106.12		0.04999	SUB	MOD_H2	msub
106.13		0.050028	SUB	MOD_H2	msub
106.14		0.050077	SUB	MOD_H2	msub
106.15		0.050124	SUB	MOD_H2	msub
106.17		0.050165	SUB	MOD_H2	msub
106.18		0.050214	SUB	MOD_H2	msub
106.19		0.05028	SUB	MOD_H2	msub
106.21		0.050341	SUB	MOD_H2	msub
106.22		0.050366	SUB	MOD_H2	msub
106.24		0.050416	SUB	MOD_H2	msub
106.25		0.050519	SUB	MOD_H2	msub
106.27		0.050604	SUB	MOD_H2	msub
106.28		0.050594	SUB	MOD_H2	msub
106.29		0.050625	SUB	MOD_H2	msub
106.31		0.050742	SUB	MOD_H2	msub
106.32		0.050835	SUB	MOD_H2	msub
106.33		0.050834	SUB	MOD_H2	msub
106.34		0.050857	SUB	MOD_H2	msub
106.35		0.050919	SUB	MOD_H2	msub
106.37		0.050976	SUB	MOD_H2	msub
106.38		0.051	SUB	MOD_H2	msub
106.39		0.051034	SUB	MOD_H2	msub
106.4		0.05108	SUB	MOD_H2	msub
106.41		0.051125	SUB	MOD_H2	msub
106.42		0.051164	SUB	MOD_H2	msub
106.43		0.05121	SUB	MOD_H2	msub
106.45		0.051266	SUB	MOD_H2	msub
106.46		0.051321	SUB	MOD_H2	msub
106.47		0.05136	SUB	MOD_H2	msub
106.49		0.051413	SUB	MOD_H2	msub
106.5		0.051498	SUB	MOD_H2	msub
106.52		0.051572	SUB	MOD_H2	msub
106.53		0.051576	SUB	MOD_H2	msub
106.55		0.051617	SUB	MOD_H2	msub
106.56		0.051743	SUB	MOD_H2	msub
106.58		0.05184	SUB	MOD_H2	msub
106.59		0.051829	SUB	MOD_H2	msub
106.6		0.051853	SUB	MOD_H2	msub
106.62		0.051942	SUB	MOD_H2	msub
106.63		0.052018	SUB	MOD_H2	msub
106.64		0.052032	SUB	MOD_H2	msub
106.65		0.05206	SUB	MOD_H2	msub
106.66		0.052109	SUB	MOD_H2	msub
106.67		0.052157	SUB	MOD_H2	msub
106.68		0.052191	SUB	MOD_H2	msub
106.69		0.052232	SUB	MOD_H2	msub
106.71		0.052283	SUB	MOD_H2	msub
106.72		0.052332	SUB	MOD_H2	msub
106.73		0.052376	SUB	MOD_H2	msub
106.75		0.052428	SUB	MOD_H2	msub
106.76		0.052498	SUB	MOD_H2	msub
106.78		0.052562	SUB	MOD_H2	msub
106.79		0.052587	SUB	MOD_H2	msub
106.81		0.052638	SUB	MOD_H2	msub
106.82		0.052749	SUB	MOD_H2	msub
106.84		0.052839	SUB	MOD_H2	msub
106.85		0.052827	SUB	MOD_H2	msub
106.87		0.052858	SUB	MOD_H2	msub
106.88		0.052979	SUB	MOD_H2	msub
106.9		0.053075	SUB	MOD_H2	msub
106.91		0.053075	SUB	MOD_H2	msub
106.92		0.053099	SUB	MOD_H2	msub
106.93		0.053161	SUB	MOD_H2	msub
106.94		0.053219	SUB	MOD_H2	msub
106.95		0.053245	SUB	MOD_H2	msub
106.96		0.05328	SUB	MOD_H2	msub
106.97		0.053328	SUB	MOD_H2	msub
106.99		0.053375	SUB	MOD_H2	msub
107		0.053417	SUB	MOD_H2	msub
107.01		0.053465	SUB	MOD_H2	msub
107.03		0.053525	SUB	MOD_H2	msub
107.04		0.053583	SUB	MOD_H2	msub
107.06		0.053622	SUB	MOD_H2	msub
107.07		0.053678	SUB	MOD_H2	msub
107.09		0.053768	SUB	MOD_H2	msub
107.1		0.053847	SUB	MOD_H2	msub
107.12		0.053848	SUB	MOD_H2	msub
107.14		0.05389	SUB	MOD_H2	msub
107.15		0.054023	SUB	MOD_H2	msub
107.17		0.054126	SUB	MOD_H2	msub
107.18		0.054113	SUB	MOD_H2	msub
107.19		0.054138	SUB	MOD_H2	msub
107.21		0.054227	SUB	MOD_H2	msub
107.22		0.054305	SUB	MOD_H2	msub
107.23		0.05432	SUB	MOD_H2	msub
107.24		0.05435	SUB	MOD_H2	msub
107.25		0.0544	SUB	MOD_H2	msub
107.26		0.054449	SUB	MOD_H2	msub
107.28		0.054485	SUB	MOD_H2	msub
107.29		0.054528	SUB	MOD_H2	msub
107.3		0.054582	SUB	MOD_H2	msub
107.31		0.054634	SUB	MOD_H2	msub
107.33		0.054679	SUB	MOD_H2	msub
107.34		0.054733	SUB	MOD_H2	msub
107.36		0.054808	SUB	MOD_H2	msub
107.37		0.054876	SUB	MOD_H2	msub
107.39		0.054899	SUB	MOD_H2	msub
107.41		0.054951	SUB	MOD_H2	msub
107.43		0.05507	SUB	MOD_H2	msub
107.44		0.055165	SUB	MOD_H2	msub
107.46		0.055151	SUB	MOD_H2	msub
107.47		0.055182	SUB	MOD_H2	msub
107.49		0.055305	SUB	MOD_H2	msub
107.5		0.055404	SUB	MOD_H2	msub
107.51		0.055405	SUB	MOD_H2	msub
107.53		0.05543	SUB	MOD_H2	msub
107.54		0.055492	SUB	MOD_H2	msub
107.55		0.05555	SUB	MOD_H2	msub
107.56		0.055579	SUB	MOD_H2	msub
107.57		0.055616	SUB	MOD_H2	msub
107.58		0.055666	SUB	MOD_H2	msub
107.6		0.055715	SUB	MOD_H2	msub
107.61		0.055758	SUB	MOD_H2	msub
107.62		0.055809	SUB	MOD_H2	msub
107.64		0.055872	SUB	MOD_H2	msub
107.65		0.055932	SUB	MOD_H2	msub
107.67		0.055972	SUB	MOD_H2	msub
107.69		0.05603	SUB	MOD_H2	msub
107.7		0.056126	SUB	MOD_H2	msub
107.72		0.05621	SUB	MOD_H2	msub
107.74		0.056208	SUB	MOD_H2	msub
107.76		0.05625	SUB	MOD_H2	msub
107.77		0.056388	SUB	MOD_H2	msub
107.79		0.056496	SUB	MOD_H2	msub
107.8		0.056483	SUB	MOD_H2	msub
107.82		0.056508	SUB	MOD_H2	msub
107.83		0.056597	SUB	MOD_H2	msub
107.84		0.056675	SUB	MOD_H2	msub
107.85		0.056692	SUB	MOD_H2	msub
107.87		0.056723	SUB	MOD_H2	msub
107.88		0.056775	SUB	MOD_H2	msub
107.89		0.056825	SUB	MOD_H2	msub
107.9		0.056863	SUB	MOD_H2	msub
107.92		0.056908	SUB	MOD_H2	msub
107.93		0.056964	SUB	MOD_H2	msub
107.94		0.057018	SUB	MOD_H2	msub
107.96		0.057064	SUB	MOD_H2	msub
107.97		0.057121	SUB	MOD_H2	msub
107.99		0.0572	SUB	MOD_H2	msub
108.01		0.057272	SUB	MOD_H2	msub
108.03		0.057292	SUB	MOD_H2	msub
108.04		0.057345	SUB	MOD_H2	msub
108.06		0.057471	SUB	MOD_H2	msub
108.08		0.057572	SUB	MOD_H2	msub
108.09		0.057555	SUB	MOD_H2	msub
108.11		0.057586	SUB	MOD_H2	msub
108.12		0.057711	SUB	MOD_H2	msub
108.14		0.057812	SUB	MOD_H2	msub
108.15		0.057813	SUB	MOD_H2	msub
108.16		0.057839	SUB	MOD_H2	msub
108.18		0.057901	SUB	MOD_H2	msub
108.19		0.05796	SUB	MOD_H2	msub
108.2		0.05799	SUB	MOD_H2	msub
108.21		0.058029	SUB	MOD_H2	msub
108.23		0.058081	SUB	MOD_H2	msub
108.24		0.058131	SUB	MOD_H2	msub
108.25		0.058177	SUB	MOD_H2	msub
108.27		0.058229	SUB	MOD_H2	msub
108.29		0.058295	SUB	MOD_H2	msub
108.3		0.058358	SUB	MOD_H2	msub
108.32		0.058398	SUB	MOD_H2	msub
108.34		0.058456	SUB	MOD_H2	msub
108.36		0.058559	SUB	MOD_H2	msub
108.37		0.058647	SUB	MOD_H2	msub
108.39		0.058641	SUB	MOD_H2	msub
108.41		0.058683	SUB	MOD_H2	msub
108.43		0.058827	SUB	MOD_H2	msub
108.44		0.058939	SUB	MOD_H2	msub
108.46		0.058926	SUB	MOD_H2	msub
108.47		0.05895	SUB	MOD_H2	msub
108.48		0.059039	SUB	MOD_H2	msub
108.5		0.059117	SUB	MOD_H2	msub
108.51		0.059135	SUB	MOD_H2	msub
108.52		0.059168	SUB	MOD_H2	msub
108.54		0.05922	SUB	MOD_H2	msub
108.55		0.059271	SUB	MOD_H2	msub
108.56		0.059311	SUB	MOD_H2	msub
108.58		0.059357	SUB	MOD_H2	msub
108.59		0.059415	SUB	MOD_H2	msub
108.6		0.059472	SUB	MOD_H2	msub
108.62		0.059519	SUB	MOD_H2	msub
108.64		0.059577	SUB	MOD_H2	msub
108.66		0.05966	SUB	MOD_H2	msub
108.67		0.059735	SUB	MOD_H2	msub
108.69		0.059753	SUB	MOD_H2	msub
108.71		0.059806	SUB	MOD_H2	msub
108.73		0.059939	SUB	MOD_H2	msub
108.75		0.060045	SUB	MOD_H2	msub
108.76		0.060025	SUB	MOD_H2	msub
108.78		0.060055	SUB	MOD_H2	msub
108.8		0.060181	SUB	MOD_H2	msub
108.81		0.060283	SUB	MOD_H2	msub
108.83		0.060286	SUB	MOD_H2	msub
108.84		0.060312	SUB	MOD_H2	msub
108.85		0.060374	SUB	MOD_H2	msub
108.86		0.060433	SUB	MOD_H2	msub
108.88		0.060465	SUB	MOD_H2	msub
108.89		0.060505	SUB	MOD_H2	msub
108.9		0.060558	SUB	MOD_H2	msub
108.92		0.06061	SUB	MOD_H2	msub
108.93		0.060656	SUB	MOD_H2	msub
108.95		0.06071	SUB	MOD_H2	msub
108.97		0.06078	SUB	MOD_H2	msub
108.98		0.060845	SUB	MOD_H2	msub
109		0.060883	SUB	MOD_H2	msub
109.02		0.060943	SUB	MOD_H2	msub
109.04		0.061051	SUB	MOD_H2	msub
109.06		0.061143	SUB	MOD_H2	msub
109.08		0.061133	SUB	MOD_H2	msub
109.1		0.061173	SUB	MOD_H2	msub
109.11		0.061323	SUB	MOD_H2	msub
109.13		0.061438	SUB	MOD_H2	msub
109.15		0.061424	SUB	MOD_H2	msub
109.16		0.061448	SUB	MOD_H2	msub
109.18		0.061535	SUB	MOD_H2	msub
109.19		0.061613	SUB	MOD_H2	msub
109.2		0.061633	SUB	MOD_H2	msub
109.22		0.061666	SUB	MOD_H2	msub
109.23		0.061719	SUB	MOD_H2	msub
109.24		0.06177	SUB	MOD_H2	msub
109.26		0.061811	SUB	MOD_H2	msub
109.27		0.061859	SUB	MOD_H2	msub
109.29		0.061919	SUB	MOD_H2	msub
109.3		0.061977	SUB	MOD_H2	msub
109.32		0.062025	SUB	MOD_H2	msub
109.34		0.062084	SUB	MOD_H2	msub
109.36		0.062171	SUB	MOD_H2	msub
109.38		0.062249	SUB	MOD_H2	msub
109.4		0.062262	SUB	MOD_H2	msub
109.42		0.062315	SUB	MOD_H2	msub
109.44		0.062455	SUB	MOD_H2	msub
109.46		0.062565	SUB	MOD_H2	msub
109.47		0.062542	SUB	MOD_H2	msub
109.49		0.062571	SUB	MOD_H2	msub
109.51		0.062698	SUB	MOD_H2	msub
109.52		0.062801	SUB	MOD_H2	msub
109.54		0.062803	SUB	MOD_H2	msub
109.55		0.06283	SUB	MOD_H2	msub
109.56		0.062891	SUB	MOD_H2	msub
109.58		0.06295	SUB	MOD_H2	msub
109.59		0.062982	SUB	MOD_H2	msub
109.6		0.063023	SUB	MOD_H2	msub
109.62		0.063078	SUB	MOD_H2	msub
109.63		0.063131	SUB	MOD_H2	msub
109.65		0.063178	SUB	MOD_H2	msub
109.67		0.063233	SUB	MOD_H2	msub
109.68		0.063305	SUB	MOD_H2	msub
109.7		0.063372	SUB	MOD_H2	msub
109.72		0.063408	SUB	MOD_H2	msub
109.74		0.063468	SUB	MOD_H2	msub
109.76		0.063582	SUB	MOD_H2	msub
109.78		0.063676	SUB	MOD_H2	msub
109.8		0.063696	SUB	MOD_H2	msub
109.81		0.063733	SUB	MOD_H2	msub
109.83		0.063802	SUB	MOD_H2	msub
109.84		0.063867	SUB	MOD_H2	msub
109.86		0.063901	SUB	MOD_H2	msub
109.87		0.063945	SUB	MOD_H2	msub
109.89		0.064005	SUB	MOD_H2	msub
109.9		0.064063	SUB	MOD_H2	msub
109.92		0.064108	SUB	MOD_H2	msub
109.94		0.064163	SUB	MOD_H2	msub
109.96		0.06424	SUB	MOD_H2	msub
109.97		0.06431	SUB	MOD_H2	msub
109.99		0.06434	SUB	MOD_H2	msub
110.01		0.064396	SUB	MOD_H2	msub
110.03		0.064509	SUB	MOD_H2	msub
110.05		0.064602	SUB	MOD_H2	msub
110.07		0.064598	SUB	MOD_H2	msub
110.09		0.064636	SUB	MOD_H2	msub
110.11		0.064765	SUB	MOD_H2	msub
110.13		0.064869	SUB	MOD_H2	msub
110.14		0.064868	SUB	MOD_H2	msub
110.16		0.064898	SUB	MOD_H2	msub
110.17		0.064977	SUB	MOD_H2	msub
110.19		0.065049	SUB	MOD_H2	msub
110.2		0.065075	SUB	MOD_H2	msub
110.22		0.065113	SUB	MOD_H2	msub
110.23		0.065171	SUB	MOD_H2	msub
110.25		0.065227	SUB	MOD_H2	msub
110.27		0.065269	SUB	MOD_H2	msub
110.28		0.065319	SUB	MOD_H2	msub
110.3		0.065386	SUB	MOD_H2	msub
110.32		0.065449	SUB	MOD_H2	msub
110.34		0.06549	SUB	MOD_H2	msub
110.36		0.065548	SUB	MOD_H2	msub
110.38		0.065643	SUB	MOD_H2	msub
110.4		0.065726	SUB	MOD_H2	msub
110.42		0.065733	SUB	MOD_H2	msub
110.44		0.065781	SUB	MOD_H2	msub
110.46		0.065916	SUB	MOD_H2	msub
110.48		0.066023	SUB	MOD_H2	msub
110.49		0.066011	SUB	MOD_H2	msub
110.51		0.06604	SUB	MOD_H2	msub
110.53		0.066147	SUB	MOD_H2	msub
110.54		0.066237	SUB	MOD_H2	msub
110.56		0.066249	SUB	MOD_H2	msub
110.57		0.066281	SUB	MOD_H2	msub
110.59		0.066343	SUB	MOD_H2	msub
110.6		0.066401	SUB	MOD_H2	msub
110.62		0.066437	SUB	MOD_H2	msub
110.64		0.066481	SUB	MOD_H2	msub
110.65		0.066541	SUB	MOD_H2	msub
110.67		0.066598	SUB	MOD_H2	msub
110.69		0.066643	SUB	MOD_H2	msub
110.71		0.066699	SUB	MOD_H2	msub
110.72		0.066778	SUB	MOD_H2	msub
110.74		0.066851	SUB	MOD_H2	msub
110.76		0.066876	SUB	MOD_H2	msub
110.79		0.066931	SUB	MOD_H2	msub
110.81		0.067052	SUB	MOD_H2	msub
110.83		0.067151	SUB	MOD_H2	msub
110.85		0.067137	SUB	MOD_H2	msub
110.87		0.067172	SUB	MOD_H2	msub
110.89		0.067307	SUB	MOD_H2	msub
110.91		0.067415	SUB	MOD_H2	msub
110.92		0.067411	SUB	MOD_H2	msub
110.94		0.067437	SUB	MOD_H2	msub
110.95		0.067513	SUB	MOD_H2	msub
110.97		0.067583	SUB	MOD_H2	msub
110.98		0.067608	SUB	MOD_H2	msub
111		0.067646	SUB	MOD_H2	msub
111.01		0.067702	SUB	MOD_H2	msub
111.03		0.067757	SUB	MOD_H2	msub
111.05		0.067799	SUB	MOD_H2	msub
111.07		0.06785	SUB	MOD_H2	msub
111.08		0.067917	SUB	MOD_H2	msub
111.1		0.067981	SUB	MOD_H2	msub
111.12		0.06802	SUB	MOD_H2	msub
111.14		0.068078	SUB	MOD_H2	msub
111.16		0.068178	SUB	MOD_H2	msub
111.19		0.068264	SUB	MOD_H2	msub
111.21		0.068262	SUB	MOD_H2	msub
111.23		0.068306	SUB	MOD_H2	msub
111.25		0.068451	SUB	MOD_H2	msub
111.27		0.068564	SUB	MOD_H2	msub
111.29		0.068545	SUB	MOD_H2	msub
111.31		0.06857	SUB	MOD_H2	msub
111.32		0.068675	SUB	MOD_H2	msub
111.34		0.068765	SUB	MOD_H2	msub
111.36		0.068776	SUB	MOD_H2	msub
111.37		0.068806	SUB	MOD_H2	msub
111.39		0.068865	SUB	MOD_H2	msub
111.4		0.068921	SUB	MOD_H2	msub
111.42		0.068956	SUB	MOD_H2	msub
111.44		0.069001	SUB	MOD_H2	msub
111.45		0.06906	SUB	MOD_H2	msub
111.47		0.069117	SUB	MOD_H2	msub
111.49		0.069161	SUB	MOD_H2	msub
111.51		0.069217	SUB	MOD_H2	msub
111.53		0.069298	SUB	MOD_H2	msub
111.55		0.069371	SUB	MOD_H2	msub
111.57		0.06939	SUB	MOD_H2	msub
111.6		0.069443	SUB	MOD_H2	msub
111.62		0.069573	SUB	MOD_H2	msub
111.64		0.069676	SUB	MOD_H2	msub
111.66		0.069652	SUB	MOD_H2	msub
111.68		0.069682	SUB	MOD_H2	msub
111.7		0.069823	SUB	MOD_H2	msub
111.72		0.069933	SUB	MOD_H2	msub
111.74		0.069925	SUB	MOD_H2	msub
111.75		0.069949	SUB	MOD_H2	msub
111.77		0.070021	SUB	MOD_H2	msub
111.79		0.070087	SUB	MOD_H2	msub
111.8		0.070112	SUB	MOD_H2	msub
111.82		0.070149	SUB	MOD_H2	msub
111.83		0.070203	SUB	MOD_H2	msub
111.85		0.070256	SUB	MOD_H2	msub
111.87		0.070298	SUB	MOD_H2	msub
111.89		0.070349	SUB	MOD_H2	msub
111.91		0.070416	SUB	MOD_H2	msub
111.92		0.070479	SUB	MOD_H2	msub
111.95		0.070515	SUB	MOD_H2	msub
111.97		0.070573	SUB	MOD_H2	msub
111.99		0.070676	SUB	MOD_H2	msub
112.02		0.070764	SUB	MOD_H2	msub
112.04		0.070752	SUB	MOD_H2	msub
112.06		0.070791	SUB	MOD_H2	msub
112.08		0.070947	SUB	MOD_H2	msub
112.1		0.071064	SUB	MOD_H2	msub
112.12		0.071038	SUB	MOD_H2	msub
112.14		0.071058	SUB	MOD_H2	msub
112.16		0.071161	SUB	MOD_H2	msub
112.18		0.071249	SUB	MOD_H2	msub
112.19		0.071259	SUB	MOD_H2	msub
112.21		0.071287	SUB	MOD_H2	msub
112.22		0.071342	SUB	MOD_H2	msub
112.24		0.071396	SUB	MOD_H2	msub
112.26		0.071431	SUB	MOD_H2	msub
112.27		0.071474	SUB	MOD_H2	msub
112.29		0.071532	SUB	MOD_H2	msub
112.31		0.071588	SUB	MOD_H2	msub
112.33		0.071631	SUB	MOD_H2	msub
112.35		0.071686	SUB	MOD_H2	msub
112.37		0.071768	SUB	MOD_H2	msub
112.4		0.071841	SUB	MOD_H2	msub
112.42		0.071853	SUB	MOD_H2	msub
112.44		0.071903	SUB	MOD_H2	msub
112.47		0.07204	SUB	MOD_H2	msub
112.49		0.072147	SUB	MOD_H2	msub
112.51		0.072112	SUB	MOD_H2	msub
112.53		0.072137	SUB	MOD_H2	msub
112.55		0.072281	SUB	MOD_H2	msub
112.57		0.072393	SUB	MOD_H2	msub
112.59		0.072381	SUB	MOD_H2	msub
112.61		0.072402	SUB	MOD_H2	msub
112.62		0.072469	SUB	MOD_H2	msub
112.64		0.072532	SUB	MOD_H2	msub
112.66		0.072556	SUB	MOD_H2	msub
112.67		0.072592	SUB	MOD_H2	msub
112.69		0.072644	SUB	MOD_H2	msub
112.71		0.072695	SUB	MOD_H2	msub
112.73		0.072735	SUB	MOD_H2	msub
112.75		0.072785	SUB	MOD_H2	msub
112.77		0.072852	SUB	MOD_H2	msub
112.79		0.072914	SUB	MOD_H2	msub
112.81		0.072946	SUB	MOD_H2	msub
112.83		0.073001	SUB	MOD_H2	msub
112.86		0.073108	SUB	MOD_H2	msub
112.88		0.073197	SUB	MOD_H2	msub
112.91		0.073173	SUB	MOD_H2	msub
112.93		0.073208	SUB	MOD_H2	msub
112.95		0.073371	SUB	MOD_H2	msub
112.98		0.073492	SUB	MOD_H2	msub
112.99		0.073459	SUB	MOD_H2	msub
113.01		0.073474	SUB	MOD_H2	msub
113.03		0.073574	SUB	MOD_H2	msub
113.05		0.073659	SUB	MOD_H2	msub
113.07		0.073667	SUB	MOD_H2	msub
113.08		0.073694	SUB	MOD_H2	msub
113.1		0.073746	SUB	MOD_H2	msub
113.12		0.073796	SUB	MOD_H2	msub
113.13		0.07383	SUB	MOD_H2	msub
113.15		0.073872	SUB	MOD_H2	msub
113.17		0.073928	SUB	MOD_H2	msub
113.19		0.073982	SUB	MOD_H2	msub
113.21		0.074022	SUB	MOD_H2	msub
113.23		0.074076	SUB	MOD_H2	msub
113.26		0.074157	SUB	MOD_H2	msub
113.28		0.07423	SUB	MOD_H2	msub
113.31		0.074233	SUB	MOD_H2	msub
113.33		0.07428	SUB	MOD_H2	msub
113.36		0.074423	SUB	MOD_H2	msub
113.38		0.074532	SUB	MOD_H2	msub
113.4		0.074487	SUB	MOD_H2	msub
113.42		0.074506	SUB	MOD_H2	msub
113.44		0.074652	SUB	MOD_H2	msub
113.47		0.074765	SUB	MOD_H2	msub
113.48		0.074749	SUB	MOD_H2	msub
113.5		0.074766	SUB	MOD_H2	msub
113.52		0.074829	SUB	MOD_H2	msub
113.53		0.074889	SUB	MOD_H2	msub
113.55		0.074911	SUB	MOD_H2	msub
113.57		0.074945	SUB	MOD_H2	msub
113.59		0.074994	SUB	MOD_H2	msub
113.6		0.075043	SUB	MOD_H2	msub
113.62		0.075082	SUB	MOD_H2	msub
113.64		0.075129	SUB	MOD_H2	msub
113.67		0.075194	SUB	MOD_H2	msub
113.69		0.075255	SUB	MOD_H2	msub
113.71		0.075282	SUB	MOD_H2	msub
113.74		0.075333	SUB	MOD_H2	msub
113.76		0.075442	SUB	MOD_H2	msub
113.79		0.075531	SUB	MOD_H2	msub
113.81		0.075542	SUB	MOD_H2	msub
113.83		0.075574	SUB	MOD_H2	msub
113.85		0.075642	SUB	MOD_H2	msub
113.86		0.075704	SUB	MOD_H2	msub
113.88		0.075729	SUB	MOD_H2	msub
113.9		0.075767	SUB	MOD_H2	msub
113.92		0.075826	SUB	MOD_H2	msub
113.94		0.075881	SUB	MOD_H2	msub
113.96		0.075913	SUB	MOD_H2	msub
113.99		0.07596	SUB	MOD_H2	msub
114.01		0.076034	SUB	MOD_H2	msub
114.03		0.076101	SUB	MOD_H2	msub
114.05		0.076115	SUB	MOD_H2	msub
114.08		0.076158	SUB	MOD_H2	msub
114.1		0.076268	SUB	MOD_H2	msub
114.13		0.076357	SUB	MOD_H2	msub
114.15		0.076338	SUB	MOD_H2	msub
114.17		0.076366	SUB	MOD_H2	msub
114.19		0.076489	SUB	MOD_H2	msub
114.22		0.076587	SUB	MOD_H2	msub
114.24		0.076575	SUB	MOD_H2	msub
114.25		0.076597	SUB	MOD_H2	msub
114.27		0.076673	SUB	MOD_H2	msub
114.29		0.076741	SUB	MOD_H2	msub
114.31		0.076756	SUB	MOD_H2	msub
114.33		0.076787	SUB	MOD_H2	msub
114.35		0.076842	SUB	MOD_H2	msub
114.37		0.076895	SUB	MOD_H2	msub
114.39		0.076925	SUB	MOD_H2	msub
114.41		0.076967	SUB	MOD_H2	msub
114.43		0.07703	SUB	MOD_H2	msub
114.45		0.077088	SUB	MOD_H2	msub
114.48		0.077113	SUB	MOD_H2	msub
114.5		0.077159	SUB	MOD_H2	msub
114.52		0.07725	SUB	MOD_H2	msub
114.55		0.077327	SUB	MOD_H2	msub
114.57		0.077315	SUB	MOD_H2	msub
114.6		0.077348	SUB	MOD_H2	msub
114.62		0.077479	SUB	MOD_H2	msub
114.65		0.07758	SUB	MOD_H2	msub
114.67		0.077553	SUB	MOD_H2	msub
114.69		0.077571	SUB	MOD_H2	msub
114.71		0.077672	SUB	MOD_H2	msub
114.73		0.077755	SUB	MOD_H2	msub
114.75		0.077756	SUB	MOD_H2	msub
114.77		0.07778	SUB	MOD_H2	msub
114.79		0.077837	SUB	MOD_H2	msub
114.8		0.07789	SUB	MOD_H2	msub
114.82		0.077914	SUB	MOD_H2	msub
114.84		0.07795	SUB	MOD_H2	msub
114.86		0.078004	SUB	MOD_H2	msub
114.88		0.078056	SUB	MOD_H2	msub
114.91		0.078086	SUB	MOD_H2	msub
114.93		0.07813	SUB	MOD_H2	msub
114.95		0.078203	SUB	MOD_H2	msub
114.98		0.078268	SUB	MOD_H2	msub
115		0.078273	SUB	MOD_H2	msub
115.03		0.078312	SUB	MOD_H2	msub
115.05		0.07843	SUB	MOD_H2	msub
115.08		0.078521	SUB	MOD_H2	msub
115.1		0.078487	SUB	MOD_H2	msub
115.13		0.078507	SUB	MOD_H2	msub
115.15		0.078637	SUB	MOD_H2	msub
115.17		0.078737	SUB	MOD_H2	msub
115.19		0.078718	SUB	MOD_H2	msub
115.21		0.078733	SUB	MOD_H2	msub
115.23		0.078803	SUB	MOD_H2	msub
115.25		0.078865	SUB	MOD_H2	msub
115.27		0.078879	SUB	MOD_H2	msub
115.29		0.078907	SUB	MOD_H2	msub
115.31		0.078957	SUB	MOD_H2	msub
115.33		0.079004	SUB	MOD_H2	msub
115.35		0.079033	SUB	MOD_H2	msub
115.37		0.079072	SUB	MOD_H2	msub
115.39		0.079132	SUB	MOD_H2	msub
115.41		0.079187	SUB	MOD_H2	msub
115.44		0.079207	SUB	MOD_H2	msub
115.47		0.079249	SUB	MOD_H2	msub
115.49		0.079343	SUB	MOD_H2	msub
115.52		0.07942	SUB	MOD_H2	msub
115.54		0.079393	SUB	MOD_H2	msub
115.57		0.079419	SUB	MOD_H2	msub
115.59		0.079562	SUB	MOD_H2	msub
115.62		0.079667	SUB	MOD_H2	msub
115.64		0.079628	SUB	MOD_H2	msub
115.66		0.079638	SUB	MOD_H2	msub
115.68		0.079736	SUB	MOD_H2	msub
115.7		0.079817	SUB	MOD_H2	msub
115.72		0.079814	SUB	MOD_H2	msub
115.74		0.079833	SUB	MOD_H2	msub
115.76		0.079884	SUB	MOD_H2	msub
115.78		0.079931	SUB	MOD_H2	msub
115.8		0.079954	SUB	MOD_H2	msub
115.82		0.079986	SUB	MOD_H2	msub
115.84		0.080037	SUB	MOD_H2	msub
115.86		0.080084	SUB	MOD_H2	msub
115.89		0.080111	SUB	MOD_H2	msub
115.91		0.080153	SUB	MOD_H2	msub
115.94		0.080225	SUB	MOD_H2	msub
115.96		0.080287	SUB	MOD_H2	msub
115.99		0.080281	SUB	MOD_H2	msub
116.01		0.080315	SUB	MOD_H2	msub
116.04		0.080441	SUB	MOD_H2	msub
116.07		0.080535	SUB	MOD_H2	msub
116.09		0.080485	SUB	MOD_H2	msub
116.12		0.080496	SUB	MOD_H2	msub
116.14		0.080632	SUB	MOD_H2	msub
116.16		0.080734	SUB	MOD_H2	msub
116.18		0.080709	SUB	MOD_H2	msub
116.2		0.080718	SUB	MOD_H2	msub
116.22		0.08078	SUB	MOD_H2	msub
116.24		0.080836	SUB	MOD_H2	msub
116.26		0.080848	SUB	MOD_H2	msub
116.28		0.080873	SUB	MOD_H2	msub
116.3		0.080917	SUB	MOD_H2	msub
116.32		0.08096	SUB	MOD_H2	msub
116.34		0.080986	SUB	MOD_H2	msub
116.36		0.081023	SUB	MOD_H2	msub
116.39		0.081079	SUB	MOD_H2	msub
116.41		0.081131	SUB	MOD_H2	msub
116.44		0.081144	SUB	MOD_H2	msub
116.46		0.081183	SUB	MOD_H2	msub
116.49		0.081279	SUB	MOD_H2	msub
116.52		0.081355	SUB	MOD_H2	msub
116.55		0.081312	SUB	MOD_H2	msub
116.57		0.08133	SUB	MOD_H2	msub
116.6		0.081484	SUB	MOD_H2	msub
116.63		0.081595	SUB	MOD_H2	msub
116.65		0.081544	SUB	MOD_H2	msub
116.67		0.081545	SUB	MOD_H2	msub
116.69		0.08164	SUB	MOD_H2	msub
116.71		0.081717	SUB	MOD_H2	msub
116.73		0.081711	SUB	MOD_H2	msub
116.75		0.081726	SUB	MOD_H2	msub
116.77		0.08177	SUB	MOD_H2	msub
116.79		0.081813	SUB	MOD_H2	msub
116.81		0.081833	SUB	MOD_H2	msub
116.83		0.081862	SUB	MOD_H2	msub
116.85		0.081909	SUB	MOD_H2	msub
116.87		0.081952	SUB	MOD_H2	msub
116.9		0.081976	SUB	MOD_H2	msub
116.92		0.082014	SUB	MOD_H2	msub
116.95		0.082083	SUB	MOD_H2	msub
116.97		0.082143	SUB	MOD_H2	msub
117		0.082125	SUB	MOD_H2	msub
117.03		0.082154	SUB	MOD_H2	msub
117.06		0.082287	SUB	MOD_H2	msub
117.09		0.082383	SUB	MOD_H2	msub
117.11		0.082317	SUB	MOD_H2	msub
117.14		0.08232	SUB	MOD_H2	msub
117.16		0.08246	SUB	MOD_H2	msub
117.18		0.082564	SUB	MOD_H2	msub
117.2		0.082532	SUB	MOD_H2	msub
117.22		0.082535	SUB	MOD_H2	msub
117.24		0.082591	SUB	MOD_H2	msub
117.26		0.082642	SUB	MOD_H2	msub
117.28		0.082651	SUB	MOD_H2	msub
117.3		0.082672	SUB	MOD_H2	msub
117.32		0.082712	SUB	MOD_H2	msub
117.34		0.082751	SUB	MOD_H2	msub
117.37		0.082774	SUB	MOD_H2	msub
117.39		0.082807	SUB	MOD_H2	msub
117.41		0.08286	SUB	MOD_H2	msub
117.44		0.082908	SUB	MOD_H2	msub
117.47		0.082915	SUB	MOD_H2	msub
117.49		0.082949	SUB	MOD_H2	msub
117.52		0.083046	SUB	MOD_H2	msub
117.55		0.08312	SUB	MOD_H2	msub
117.57		0.083115	SUB	MOD_H2	msub
117.6		0.083133	SUB	MOD_H2	msub
117.62		0.083191	SUB	MOD_H2	msub
117.64		0.083243	SUB	MOD_H2	msub
117.66		0.083253	SUB	MOD_H2	msub
117.68		0.083278	SUB	MOD_H2	msub
117.7		0.083326	SUB	MOD_H2	msub
117.73		0.08337	SUB	MOD_H2	msub
117.75		0.083385	SUB	MOD_H2	msub
117.78		0.083416	SUB	MOD_H2	msub
117.8		0.083478	SUB	MOD_H2	msub
117.83		0.083532	SUB	MOD_H2	msub
117.85		0.083525	SUB	MOD_H2	msub
117.88		0.083551	SUB	MOD_H2	msub
117.91		0.083651	SUB	MOD_H2	msub
117.94		0.083727	SUB	MOD_H2	msub
117.96		0.083686	SUB	MOD_H2	msub
117.99		0.083696	SUB	MOD_H2	msub
118.01		0.083811	SUB	MOD_H2	msub
118.04		0.083898	SUB	MOD_H2	msub
118.06		0.083869	SUB	MOD_H2	msub
118.08		0.083875	SUB	MOD_H2	msub
118.1		0.083942	SUB	MOD_H2	msub
118.12		0.083999	SUB	MOD_H2	msub
118.14		0.084	SUB	MOD_H2	msub
118.16		0.084017	SUB	MOD_H2	msub
118.19		0.084062	SUB	MOD_H2	msub
118.21		0.084103	SUB	MOD_H2	msub
118.23		0.084117	SUB	MOD_H2	msub
118.25		0.084144	SUB	MOD_H2	msub
118.28		0.084195	SUB	MOD_H2	msub
118.3		0.08424	SUB	MOD_H2	msub
118.33		0.084246	SUB	MOD_H2	msub
118.36		0.084274	SUB	MOD_H2	msub
118.38		0.084353	SUB	MOD_H2	msub
118.41		0.084416	SUB	MOD_H2	msub
118.44		0.084381	SUB	MOD_H2	msub
118.47		0.084396	SUB	MOD_H2	msub
118.49		0.084519	SUB	MOD_H2	msub
118.52		0.084608	SUB	MOD_H2	msub
118.54		0.08456	SUB	MOD_H2	msub
118.57		0.084561	SUB	MOD_H2	msub
118.59		0.084653	SUB	MOD_H2	msub
118.61		0.084726	SUB	MOD_H2	msub
118.63		0.084711	SUB	MOD_H2	msub
118.66		0.084721	SUB	MOD_H2	msub
118.68		0.084767	SUB	MOD_H2	msub
118.7		0.084809	SUB	MOD_H2	msub
118.72		0.084818	SUB	MOD_H2	msub
118.74		0.08484	SUB	MOD_H2	msub
118.76		0.084882	SUB	MOD_H2	msub
118.78		0.084921	SUB	MOD_H2	msub
118.81		0.084934	SUB	MOD_H2	msub
118.84		0.084962	SUB	MOD_H2	msub
118.86		0.085021	SUB	MOD_H2	msub
118.89		0.085072	SUB	MOD_H2	msub
118.92		0.085054	SUB	MOD_H2	msub
118.95		0.085075	SUB	MOD_H2	msub
118.98		0.085183	SUB	MOD_H2	msub
119.01		0.085261	SUB	MOD_H2	msub
119.03		0.085203	SUB	MOD_H2	msub
119.06		0.085204	SUB	MOD_H2	msub
119.08		0.085327	SUB	MOD_H2	msub
119.11		0.085418	SUB	MOD_H2	msub
119.13		0.08538	SUB	MOD_H2	msub
119.15		0.08538	SUB	MOD_H2	msub
119.17		0.085439	SUB	MOD_H2	msub
119.19		0.08549	SUB	MOD_H2	msub
119.22		0.085489	SUB	MOD_H2	msub
119.24		0.085503	SUB	MOD_H2	msub
119.26		0.085541	SUB	MOD_H2	msub
119.28		0.085576	SUB	MOD_H2	msub
119.3		0.085589	SUB	MOD_H2	msub
119.33		0.085614	SUB	MOD_H2	msub
119.35		0.08566	SUB	MOD_H2	msub
119.38		0.085701	SUB	MOD_H2	msub
119.4		0.085701	SUB	MOD_H2	msub
119.43		0.085726	SUB	MOD_H2	msub
119.46		0.085806	SUB	MOD_H2	msub
119.49		0.085868	SUB	MOD_H2	msub
119.52		0.085816	SUB	MOD_H2	msub
119.55		0.085823	SUB	MOD_H2	msub
119.58		0.085959	SUB	MOD_H2	msub
119.6		0.086054	SUB	MOD_H2	msub
119.63		0.085993	SUB	MOD_H2	msub
119.65		0.085985	SUB	MOD_H2	msub
119.67		0.086075	SUB	MOD_H2	msub
119.7		0.086146	SUB	MOD_H2	msub
119.72		0.086127	SUB	MOD_H2	msub
119.74		0.086132	SUB	MOD_H2	msub
119.76		0.086171	SUB	MOD_H2	msub
119.78		0.086207	SUB	MOD_H2	msub
119.8		0.086215	SUB	MOD_H2	msub
119.82		0.086233	SUB	MOD_H2	msub
119.85		0.086271	SUB	MOD_H2	msub
119.87		0.086306	SUB	MOD_H2	msub
119.9		0.086315	SUB	MOD_H2	msub
119.92		0.08634	SUB	MOD_H2	msub
119.95		0.086397	SUB	MOD_H2	msub
119.98		0.086445	SUB	MOD_H2	msub
[truncated: 17,057 more rows]
